# Supplementary material for: The gland localized CGP1 controls gland pigmentation and gossypol accumulation in cotton
Source: Plant Biotechnol J. 2020 Jan 21;18(7):1573–84. doi: 10.1111/pbi.13323 (PMC7292540; doi:10.1111/pbi.13323)
Supplement: Supplementary file 2 — Table S1 DEGs of glandless cotton compared with glanded cotton. Table S2 GO classification of the identified DEGs. Table S3 Differentially expressed TFs in glandless cotton compared with glanded cotton. Table S4 T‐DNA insertion copies in T0 transgenic plants deduced by qPCR. Table S5 Separation ratio of T1 seeds of RNAi lines selected by kanamycin. Table S6 Primers used in this study. [file PBI-18-1573-s002.xlsx]

## Sheet: Table S1
Table S1. DEGs of glandless cotton compared with glanded cotton.
	Gene ID	Hai7124	TM-1	Coker201	P21	N3	Hai1	YZ-1	log2(fc)	PValue	Arabidopsis ID	ArabDesc	Pfam_ids	InterProt_ids
1	Gh_A01G0293	170	297	285	236	132	49	111	-1.36989	0.0025629	AT3G14690	cytochrome P450, family 72, subfamily A, polypeptide 15	PF00067.17|p450; PB008579|Pfam-B_8579	IPR001128|Cytochrome P450; IPR002401|Cytochrome P450, E-class, group I; IPR017972|Cytochrome P450, conserved site
2	Gh_A01G0328	466	639	475	595	1217	1515	616	1.00086	0.0038753	AT5G44700	Leucine-rich repeat transmembrane protein kinase	PB012106|Pfam-B_12106; PB011516|Pfam-B_11516; PB001059|Pfam-B_1059; PB003458|Pfam-B_3458; PF13855.1|LRR_8; PF00069.20|Pkinase; PF11721.3|Malectin; PB002673|Pfam-B_2673; PB002910|Pfam-B_2910	IPR000719|Protein kinase domain; IPR002290|Serine/threonine- / dual specificity protein kinase, catalytic domain; IPR008271|Serine/threonine-protein kinase, active site; IPR020635|Tyrosine-protein kinase, catalytic domain; IPR021720|Malectin
3	Gh_A01G0387	0	1	1	2	3	0	90	4.90817	0.00397054	AT1G78830	Curculin-like (mannose-binding) lectin family protein	PF08276.6|PAN_2; PF01453.19|B_lectin	IPR001480|Bulb-type lectin domain; IPR013227|PAN-2 domain
4	Gh_A01G0555	93	285	137	201	0	0	0	-13.4386	1.98e-19	AT5G23960	terpene synthase 21	PF03936.11|Terpene_synth_C; PF01397.16|Terpene_synth	IPR001906|Terpene synthase, N-terminal domain; IPR005630|Terpene synthase, metal-binding domain
5	Gh_A01G0697	0	53	9	42	0	0	0	-10.664	0.00057855	AT5G25180	cytochrome P450, family 71, subfamily B, polypeptide 14	PF00067.17|p450	IPR001128|Cytochrome P450; IPR002401|Cytochrome P450, E-class, group I; IPR017972|Cytochrome P450, conserved site
6	Gh_A01G0763	13	11	1	16	0	0	0	-9.33316	0.0016312	AT2G04240	RING/U-box superfamily protein	PF13639.1|zf-RING_2	IPR001841|Zinc finger, RING-type
7	Gh_A01G1367	134	351	34	199	0	0	1	-9.13603	2.56e-13	AT4G38700	Disease resistance-responsive (dirigent-like protein) family protein	PF03018.9|Dirigent	IPR004265|Plant disease resistance response protein
8	Gh_A01G1425	573	620	2093	645	2709	2573	1726	1.24495	0.00344634	AT4G38470	ACT-like protein tyrosine kinase family protein	PB013285|Pfam-B_13285; PF01842.20|ACT; PF07714.12|Pkinase_Tyr; PB009493|Pfam-B_9493	IPR000719|Protein kinase domain; IPR001245|Serine-threonine/tyrosine-protein kinase catalytic domain; IPR002290|Serine/threonine- / dual specificity protein kinase, catalytic domain; IPR002912|ACT domain; IPR008271|Serine/threonine-protein kinase, active site; IPR020635|Tyrosine-protein kinase, catalytic domain
9	Gh_A01G1487	59	62	45	46	163	211	130	1.62565	0.000624227	AT4G25980	Peroxidase superfamily protein	PF00141.18|peroxidase	IPR000823|Plant peroxidase; IPR002016|Haem peroxidase, plant/fungal/bacterial; IPR019793|Peroxidases heam-ligand binding site
10	Gh_A01G1647	2	15	11	10	0	0	1	-4.87652	0.0048453	0	0	0	0
11	Gh_A01G1737	61	254	28	157	1	0	0	-8.61149	1.23e-10	AT1G52340	NAD(P)-binding Rossmann-fold superfamily protein	PB018348|Pfam-B_18348; PB003926|Pfam-B_3926; PF00106.20|adh_short	IPR002198|Short-chain dehydrogenase/reductase SDR; IPR002347|Glucose/ribitol dehydrogenase
12	Gh_A01G1931	63	176	219	190	1	0	0	-8.95783	6.46e-17	AT3G54040	PAR1 protein	PF06521.6|PAR1	IPR009489|PAR1
13	Gh_A01G2132	28	62	68	54	0	0	0	-11.6718	2.27e-09	AT4G38700	Disease resistance-responsive (dirigent-like protein) family protein	PF03018.9|Dirigent	IPR004265|Plant disease resistance response protein
14	Gh_A01G2133	187	96	76	98	0	0	0	-12.8007	8.42e-15	AT4G38700	Disease resistance-responsive (dirigent-like protein) family protein	PF03018.9|Dirigent	IPR004265|Plant disease resistance response protein
15	Gh_A02G0223	53	74	13	72	0	0	0	-11.697	3.73e-08	AT3G14640	cytochrome P450, family 72, subfamily A, polypeptide 10	PF00067.17|p450	IPR001128|Cytochrome P450; IPR002401|Cytochrome P450, E-class, group I; IPR017972|Cytochrome P450, conserved site
16	Gh_A02G0354	10	4	13	3	0	0	0	-8.84549	0.00229641	0	0	0	0
17	Gh_A02G0538	49	53	0	1	0	0	0	-10.6707	0.00196145	AT3G17100	sequence-specific DNA binding transcription factors	0	IPR011598|Myc-type, basic helix-loop-helix (bHLH) domain
18	Gh_A02G0788	132	124	72	104	1286	103	100	2.163	0.00190936	AT4G08950	Phosphate-responsive 1 family protein	PF04674.7|Phi_1	IPR006766|Phosphate-induced protein 1
19	Gh_A02G1341	119	52	44	47	4	28	4	-2.50025	0.00525985	AT5G17050	UDP-glucosyl transferase 78D2	PB009692|Pfam-B_9692; PF00201.13|UDPGT	IPR002213|UDP-glucuronosyl/UDP-glucosyltransferase
20	Gh_A02G1377	0	53	49	0	0	0	0	-10.5981	0.0044354	AT3G63000	NPL4-like protein 1	PF05021.10|NPL4	IPR007717|Nuclear pore localisation protein NPL4
21	Gh_A02G1693	42	37	32	97	200	98	210	1.66361	0.00272607	AT2G17650	AMP-dependent synthetase and ligase family protein	PF13193.1|AMP-binding_C; PF00501.23|AMP-binding	IPR000873|AMP-dependent synthetase/ligase; IPR020845|AMP-binding, conserved site; IPR025110|AMP-binding enzyme C-terminal domain
22	Gh_A03G0079	49	10	21	23	172	155	32	2.17117	0.00276292	0	0	0	0
23	Gh_A03G0247	12	15	0	5	0	0	0	-8.98014	0.00833374	AT1G08110	lactoylglutathione lyase family protein / glyoxalase I family protein	PF00903.20|Glyoxalase	IPR004360|Glyoxalase/fosfomycin resistance/dioxygenase domain; IPR018146|Glyoxalase I, conserved site
24	Gh_A03G0248	140	392	214	276	20	9	9	-4.36837	2.73e-13	AT1G08110	lactoylglutathione lyase family protein / glyoxalase I family protein	PF00903.20|Glyoxalase	IPR004360|Glyoxalase/fosfomycin resistance/dioxygenase domain; IPR018146|Glyoxalase I, conserved site
25	Gh_A03G0437	42	51	1	12	0	0	0	-10.7078	0.000160622	AT5G53560	cytochrome B5 isoform E	PF00173.23|Cyt-b5	IPR001199|Cytochrome b5-like heme/steroid binding domain; IPR018506|Cytochrome b5, heme-binding site
26	Gh_A03G0512	0	0	0	0	1	83	1	10.737	0.000326133	AT3G47420	phosphate starvation-induced gene 3	PF07690.11|MFS_1	IPR011701|Major facilitator superfamily; IPR020846|Major facilitator superfamily domain
27	Gh_A03G0739	1	6	4	141	0	0	0	-11.2122	0.000538239	AT3G51550	Malectin/receptor-like protein kinase family protein	PF12819.2|Malectin_like; PF07714.12|Pkinase_Tyr; PB003458|Pfam-B_3458	IPR000719|Protein kinase domain; IPR001245|Serine-threonine/tyrosine-protein kinase catalytic domain; IPR002290|Serine/threonine- / dual specificity protein kinase, catalytic domain; IPR008271|Serine/threonine-protein kinase, active site; IPR017441|Protein kinase, ATP binding site; IPR020635|Tyrosine-protein kinase, catalytic domain; IPR024788|Malectin-like carbohydrate-binding domain
28	Gh_A03G0889	69	111	136	47	574	181	115	1.65781	0.00262797	AT1G14040	EXS (ERD1/XPR1/SYG1) family protein	PB003072|Pfam-B_3072; PF03105.14|SPX; PF03124.9|EXS; PB003819|Pfam-B_3819	IPR004331|SPX, N-terminal; IPR004342|EXS, C-terminal
29	Gh_A03G1123	0	0	0	0	8	2	9	8.58246	0.00170143	AT1G74580	Pentatricopeptide repeat (PPR) superfamily protein	PF01535.15|PPR; PF13041.1|PPR_2	IPR002885|Pentatricopeptide repeat
30	Gh_A03G1497	450	1631	2036	2028	395	179	326	-2.37548	1.16e-06	AT1G76490	hydroxy methylglutaryl CoA reductase 1	PF00368.13|HMG-CoA_red	IPR002202|Hydroxymethylglutaryl-CoA reductase, class I/II; IPR023076|Hydroxymethylglutaryl-CoA reductase, class I/II, conserved site
31	Gh_A03G1595	176	187	160	197	95	77	67	-1.21088	0.00521424	AT1G49960	Xanthine/uracil permease family protein	PF14368.1|LTP_2; PF00860.15|Xan_ur_permease	IPR006043|Xanthine/uracil/vitamin C permease; IPR016140|Bifunctional inhibitor/plant lipid transfer protein/seed storage helical domain
32	Gh_A03G1802	237	279	399	63	644	1059	650	1.66115	0.000299406	AT2G17880	Chaperone DnaJ-domain superfamily protein	PF00226.26|DnaJ	IPR001623|DnaJ domain; IPR018253|DnaJ domain, conserved site
33	Gh_A03G2006	114	149	8	61	1	0	0	-8.02929	7.52e-08	AT4G12320	cytochrome P450, family 706, subfamily A, polypeptide 6	PF00067.17|p450	IPR001128|Cytochrome P450; IPR002401|Cytochrome P450, E-class, group I; IPR017972|Cytochrome P450, conserved site
34	Gh_A03G2115	7	17	9	23	1	0	0	-5.44708	0.000651092	AT5G37490	ARM repeat superfamily protein	PF04564.10|U-box; PB002673|Pfam-B_2673	IPR003613|U box domain
35	Gh_A03G2160	0	0	0	1	0	17	11	5.23095	0.00952759	AT1G22040	Galactose oxidase/kelch repeat superfamily protein	PF01344.20|Kelch_1; PF12937.2|F-box-like	IPR001810|F-box domain; IPR006652|Kelch repeat type 1
36	Gh_A04G0066	21	3	3	16	0	0	0	-9.40408	0.00149171	AT2G21110	Disease resistance-responsive (dirigent-like protein) family protein	PF03018.9|Dirigent	IPR004265|Plant disease resistance response protein
37	Gh_A04G0163	5	15	3	6	0	0	0	-8.82972	0.00256395	AT4G12300	cytochrome P450, family 706, subfamily A, polypeptide 4	PF00067.17|p450	IPR001128|Cytochrome P450; IPR002401|Cytochrome P450, E-class, group I
38	Gh_A04G0196	34	15	9	0	0	0	0	-9.82972	0.00252516	AT1G50600	scarecrow-like 5	PF03514.9|GRAS	IPR005202|Transcription factor GRAS
39	Gh_A04G0198	914	552	14	83	0	0	0	-14.5947	1.79e-11	AT5G23960	terpene synthase 21	PF03936.11|Terpene_synth_C; PF01397.16|Terpene_synth	IPR001906|Terpene synthase, N-terminal domain; IPR005630|Terpene synthase, metal-binding domain
40	Gh_A04G0400	161	259	94	210	0	0	0	-13.4628	3.52e-20	AT3G26310	cytochrome P450, family 71, subfamily B, polypeptide 35	PF00067.17|p450	IPR001128|Cytochrome P450; IPR002401|Cytochrome P450, E-class, group I; IPR017972|Cytochrome P450, conserved site
41	Gh_A04G0624	305	286	95	206	640	548	328	1.13093	0.00690065	AT3G53450	Putative lysine decarboxylase family protein	PF03641.9|Lysine_decarbox	IPR005269|Cytokinin riboside 5'-monophosphate phosphoribohydrolase LOG
42	Gh_A04G0777	17	7	8	6	0	0	0	-9.21067	0.000620037	AT5G46230	Protein of unknown function, DUF538	PF04398.7|DUF538	IPR007493|Protein of unknown function DUF538
43	Gh_A04G0895	478	501	281	564	0	1	4	-8.15089	1.4e-34	0	0	PF00407.14|Bet_v_1	IPR000916|Bet v I domain; IPR024949|Bet v I type allergen
44	Gh_A04G1295	57	136	5	34	0	0	0	-11.8327	8.04e-07	AT5G23960	terpene synthase 21	PF03936.11|Terpene_synth_C; PF01397.16|Terpene_synth	IPR001906|Terpene synthase, N-terminal domain; IPR005630|Terpene synthase, metal-binding domain
45	Gh_A04G1296	39	49	0	12	0	0	0	-10.6234	0.000526377	AT5G23960	terpene synthase 21	PF03936.11|Terpene_synth_C; PF01397.16|Terpene_synth	IPR001906|Terpene synthase, N-terminal domain; IPR005630|Terpene synthase, metal-binding domain
46	Gh_A05G0334	1241	1063	442	829	459	353	440	-1.14613	0.00297993	AT2G45400	NAD(P)-binding Rossmann-fold superfamily protein	PB005800|Pfam-B_5800; PF01370.16|Epimerase	IPR001509|NAD-dependent epimerase/dehydratase
47	Gh_A05G1165	589	399	809	314	1055	1420	937	1.08484	0.00213245	AT1G54130	RELA/SPOT homolog 3	PF04607.12|RelA_SpoT; PB016950|Pfam-B_16950; PF13328.1|HD_4	IPR003607|HD/PDEase domain; IPR007685|RelA/SpoT; IPR026020|(p)ppGpp synthetase
48	Gh_A05G1207	0	0	0	0	4	20	0	8.90689	0.00593761	AT3G05320	O-fucosyltransferase family protein	PB002739|Pfam-B_2739; PF10250.4|O-FucT	IPR019378|GDP-fucose protein O-fucosyltransferase
49	Gh_A05G1258	0	72	106	0	0	0	0	-11.3907	0.00140904	AT1G29960	Peptidase S24/S26A/S26B/S26C family protein	PF00717.18|Peptidase_S24	IPR000223|Peptidase S26A, signal peptidase I; IPR019759|Peptidase S24/S26A/S26B; IPR026730|Mitochondrial inner membrane protease subunit 1
50	Gh_A05G1419	876	688	1198	194	1726	1845	1412	1.1474	0.00943233	AT1G11380	PLAC8 family protein	PF04749.12|PLAC8	IPR006461|Uncharacterised protein family Cys-rich
51	Gh_A05G1539	141	153	451	114	545	455	528	1.24084	0.00394676	AT4G35090	catalase 2	PF06628.7|Catalase-rel; PF00199.14|Catalase	IPR002226|Catalase haem-binding site; IPR010582|Catalase immune-responsive domain; IPR011614|Catalase core domain; IPR018028|Catalase, mono-functional, haem-containing; IPR024708|Catalase active site
52	Gh_A05G1705	33	43	8	19	6	1	0	-3.53027	0.00536408	AT4G31940	cytochrome P450, family 82, subfamily C, polypeptide 4	PF00067.17|p450	IPR001128|Cytochrome P450; IPR002401|Cytochrome P450, E-class, group I; IPR017972|Cytochrome P450, conserved site
53	Gh_A05G1708	153	33	7	10	0	0	2	-6.3298	0.000114502	AT4G31940	cytochrome P450, family 82, subfamily C, polypeptide 4	PF00067.17|p450	IPR001128|Cytochrome P450; IPR002401|Cytochrome P450, E-class, group I; IPR017972|Cytochrome P450, conserved site
54	Gh_A05G1715	82	184	58	109	0	0	0	-12.7207	1.06e-13	AT1G69850	nitrate transporter 1:2	PB000780|Pfam-B_780; PF00854.16|PTR2	IPR000109|Proton-dependent oligopeptide transporter family
55	Gh_A05G1930	109	104	70	120	832	144	108	1.805	0.00232329	AT4G08950	Phosphate-responsive 1 family protein	PF04674.7|Phi_1	IPR006766|Phosphate-induced protein 1
56	Gh_A05G2113	213	411	321	485	0	0	0	-14.434	3.2e-34	AT5G09360	laccase 14	PF07732.10|Cu-oxidase_3; PF00394.17|Cu-oxidase; PF07731.9|Cu-oxidase_2	IPR001117|Multicopper oxidase, type 1; IPR002355|Multicopper oxidase, copper-binding site; IPR011706|Multicopper oxidase, type 2; IPR011707|Multicopper oxidase, type 3
57	Gh_A05G2114	312	405	391	465	1	0	4	-7.92674	1.61e-35	AT5G09360	laccase 14	PF07732.10|Cu-oxidase_3; PF00394.17|Cu-oxidase	IPR001117|Multicopper oxidase, type 1; IPR011707|Multicopper oxidase, type 3
58	Gh_A05G2434	174	144	167	445	50	112	107	-1.41371	0.00690074	AT5G07010	sulfotransferase 2A	PF00685.22|Sulfotransfer_1	IPR000863|Sulfotransferase domain
59	Gh_A05G2510	8	7	1	5	0	0	0	-8.36632	0.00916561	AT4G12420	Cupredoxin superfamily protein	PF07732.10|Cu-oxidase_3; PF00394.17|Cu-oxidase; PF07731.9|Cu-oxidase_2	IPR001117|Multicopper oxidase, type 1; IPR011706|Multicopper oxidase, type 2; IPR011707|Multicopper oxidase, type 3
60	Gh_A05G2518	9	13	3	10	0	0	0	-9.10329	0.00102418	AT5G07990	Cytochrome P450 superfamily protein	PF00067.17|p450	IPR001128|Cytochrome P450; IPR002401|Cytochrome P450, E-class, group I; IPR017972|Cytochrome P450, conserved site
61	Gh_A05G2659	1	8	7	6	0	0	0	-8.39874	0.00735008	AT2G43840	UDP-glycosyltransferase 74 F1	PB002051|Pfam-B_2051; PF00201.13|UDPGT; PB016807|Pfam-B_16807; PB016711|Pfam-B_16711; PB001111|Pfam-B_1111; PB019876|Pfam-B_19876	IPR002213|UDP-glucuronosyl/UDP-glucosyltransferase
62	Gh_A05G2764	0	0	0	0	7	0	17	8.92679	0.00463559	AT1G55265	Protein of unknown function, DUF538	PF04398.7|DUF538	IPR007493|Protein of unknown function DUF538
63	Gh_A05G2921	183	101	415	99	821	706	580	1.8081	4.93e-05	AT1G28050	B-box type zinc finger protein with CCT domain	PF00643.19|zf-B_box; PF06203.9|CCT; PB003422|Pfam-B_3422	IPR000315|Zinc finger, B-box; IPR010402|CCT domain
64	Gh_A05G3109	27	31	44	35	5	9	5	-2.47317	0.00377026	AT3G27730	ATP binding;ATP-dependent helicases;DNA helicases	PB002814|Pfam-B_2814; PF00270.24|DEAD; PF02889.11|Sec63; PF00271.26|Helicase_C	IPR001650|Helicase, C-terminal; IPR004179|Sec63 domain; IPR011545|DNA/RNA helicase, DEAD/DEAH box type, N-terminal; IPR014001|Helicase, superfamily 1/2, ATP-binding domain
65	Gh_A05G3197	10	14	14	10	0	0	0	-9.53625	0.000130774	AT5G45470	Protein of unknown function (DUF594)	PF04578.8|DUF594; PF13968.1|DUF4220	IPR007658|Protein of unknown function DUF594; IPR025315|Domain of unknown function DUF4220
66	Gh_A05G3255	39	112	144	97	3	3	4	-4.90929	7.56e-09	AT4G18870	E2F/DP family winged-helix DNA-binding domain	PF00447.12|HSF_DNA-bind; PB002426|Pfam-B_2426	IPR000232|Heat shock factor (HSF)-type, DNA-binding; IPR027709|Heat shock transcription factor, plant; IPR027725|Heat shock transcription factor family
67	Gh_A05G3743	67	59	31	59	0	1	9	-4.07575	0.000150919	AT5G08640	flavonol synthase 1	PF03171.15|2OG-FeII_Oxy; PF14226.1|DIOX_N	IPR005123|Oxoglutarate/iron-dependent dioxygenase; IPR026992|Non-haem dioxygenase N-terminal domain
68	Gh_A05G3814	1640	1018	2367	1099	2528	6445	3383	1.40412	0.000278692	AT3G13750	beta galactosidase 1	PB000406|Pfam-B_406; PB010066|Pfam-B_10066; PF01301.14|Glyco_hydro_35; PF02140.13|Gal_Lectin; PB000541|Pfam-B_541	IPR000922|D-galactoside/L-rhamnose binding SUEL lectin domain; IPR001944|Glycoside hydrolase, family 35; IPR019801|Glycoside hydrolase, family 35, conserved site
69	Gh_A05G3992	104	84	31	56	832	126	60	2.25749	0.00149515	AT4G25810	xyloglucan endotransglycosylase 6	PF06955.7|XET_C; PF00722.16|Glyco_hydro_16	IPR000757|Glycoside hydrolase, family 16; IPR008263|Glycoside hydrolase, family 16, active site; IPR010713|Xyloglucan endo-transglycosylase, C-terminal
70	Gh_A06G0122	6	12	5	14	0	0	0	-9.16742	0.000693598	AT4G31940	cytochrome P450, family 82, subfamily C, polypeptide 4	PF00067.17|p450	IPR001128|Cytochrome P450; IPR002401|Cytochrome P450, E-class, group I
71	Gh_A06G0166	1	0	0	0	0	277	0	8.53398	0.000306506	AT5G67090	Subtilisin-like serine endopeptidase family protein	PF05922.11|Inhibitor_I9; PF00082.17|Peptidase_S8	IPR000209|Peptidase S8/S53 domain; IPR010259|Proteinase inhibitor I9; IPR015500|Peptidase S8, subtilisin-related; IPR023828|Peptidase S8, subtilisin, Ser-active site
72	Gh_A06G0608	137	172	537	50	1081	972	270	1.7914	0.00290685	AT4G26260	myo-inositol oxygenase 4	PF05153.10|DUF706	IPR007828|Inositol oxygenase
73	Gh_A06G0917	405	580	971	262	3323	761	614	1.48681	0.00536748	AT1G80840	WRKY DNA-binding protein 40	PF03106.10|WRKY	IPR003657|DNA-binding WRKY
74	Gh_A06G1322	7	32	19	23	0	0	0	-10.2906	2.51e-05	AT1G62300	WRKY family transcription factor	PF03106.10|WRKY	IPR003657|DNA-binding WRKY
75	Gh_A06G1478	17	0	6	17	0	0	0	-9.28193	0.00528598	AT2G39170	0	PF10167.4|NEP	IPR019320|Uncharacterised protein family UPF0402
76	Gh_A06G1565	342	203	315	93	239	1083	570	1.37199	0.00501826	AT1G07930	GTP binding Elongation factor Tu family protein	PF03144.20|GTP_EFTU_D2; PB014832|Pfam-B_14832; PF00009.22|GTP_EFTU; PB004266|Pfam-B_4266; PB011834|Pfam-B_11834; PB006336|Pfam-B_6336; PF03143.12|GTP_EFTU_D3	IPR000795|Elongation factor, GTP-binding domain; IPR004160|Translation elongation factor EFTu/EF1A, C-terminal; IPR004161|Translation elongation factor EFTu/EF1A, domain 2
77	Gh_A06G1636	16	9	7	0	0	0	0	-8.95855	0.00769594	AT3G15680	Ran BP2/NZF zinc finger-like superfamily protein	PF00641.13|zf-RanBP; PB004417|Pfam-B_4417	IPR001876|Zinc finger, RanBP2-type
78	Gh_A06G1947	1	30	55	65	3	0	1	-4.85019	0.00104843	AT2G43000	NAC domain containing protein 42	PF02365.10|NAM	IPR003441|NAC domain
79	Gh_A07G0112	1	9	3	12	0	0	0	-8.59805	0.00771868	AT5G56960	basic helix-loop-helix (bHLH) DNA-binding family protein	PF00010.21|HLH	IPR011598|Myc-type, basic helix-loop-helix (bHLH) domain
80	Gh_A07G0146	32	41	31	32	0	0	0	-11.0413	1.21e-07	AT3G43190	sucrose synthase 4	PF00534.15|Glycos_transf_1; PB010052|Pfam-B_10052; PF00862.14|Sucrose_synth	IPR000368|Sucrose synthase; IPR001296|Glycosyl transferase, family 1; IPR012820|Sucrose synthase, plant/cyanobacteria
81	Gh_A07G0596	0	0	0	0	26	6	8	9.65583	8.24e-05	AT3G47520	malate dehydrogenase	PF00056.18|Ldh_1_N; PF02866.13|Ldh_1_C	IPR001236|Lactate/malate dehydrogenase, N-terminal; IPR001252|Malate dehydrogenase, active site; IPR001557|L-lactate/malate dehydrogenase; IPR010097|Malate dehydrogenase, type 1; IPR022383|Lactate/malate dehydrogenase, C-terminal
82	Gh_A07G0667	325	403	600	621	0	0	0	-14.8733	2.86e-43	AT5G17220	glutathione S-transferase phi 12	PF02798.15|GST_N; PF00043.20|GST_C	IPR004045|Glutathione S-transferase, N-terminal; IPR004046|Glutathione S-transferase, C-terminal; IPR017933|Glutathione S-transferase/chloride channel, C-terminal
83	Gh_A07G0703	7	17	9	10	0	0	0	-9.38802	0.000312581	AT1G66370	myb domain protein 113	PB005885|Pfam-B_5885; PF00249.26|Myb_DNA-binding; PB018780|Pfam-B_18780	IPR001005|SANT/Myb domain; IPR017930|Myb domain
84	Gh_A07G1030	50	9	8	19	2	3	1	-3.49452	0.00477571	0	0	PF13456.1|RVT_3	0
85	Gh_A07G1653	98	243	233	192	1067	277	205	1.40906	0.00570913	AT1G14130	2-oxoglutarate (2OG) and Fe(II)-dependent oxygenase superfamily protein	PF03171.15|2OG-FeII_Oxy; PF14226.1|DIOX_N	IPR005123|Oxoglutarate/iron-dependent dioxygenase; IPR026992|Non-haem dioxygenase N-terminal domain
86	Gh_A07G2154	469	295	156	124	1054	574	308	1.25896	0.00962477	AT5G43700	AUX/IAA transcriptional regulator family protein	PF02309.11|AUX_IAA	IPR003311|AUX/IAA protein; IPR011525|Aux/IAA-ARF-dimerisation
87	Gh_A07G2299	70	104	73	108	34	19	27	-1.77135	0.00376231	AT4G20140	Leucine-rich repeat transmembrane protein kinase	PB012106|Pfam-B_12106; PB011516|Pfam-B_11516; PF00560.28|LRR_1; PF13855.1|LRR_8; PF00069.20|Pkinase; PF08263.7|LRRNT_2; PB002910|Pfam-B_2910; PB002673|Pfam-B_2673	IPR000719|Protein kinase domain; IPR001611|Leucine-rich repeat; IPR002290|Serine/threonine- / dual specificity protein kinase, catalytic domain; IPR003591|Leucine-rich repeat, typical subtype; IPR008271|Serine/threonine-protein kinase, active site; IPR017441|Protein kinase, ATP binding site; IPR020635|Tyrosine-protein kinase, catalytic domain
88	Gh_A07G2323	0	0	0	0	0	11	10	8.72565	0.00552161	AT1G54200	0	PB007659|Pfam-B_7659	0
89	Gh_A08G0341	0	34	0	42	0	0	0	-10.2167	0.00763426	AT5G42130	Mitochondrial substrate carrier family protein	PF00153.22|Mito_carr	IPR018108|Mitochondrial substrate/solute carrier
90	Gh_A08G0782	120	56	136	19	272	303	214	1.64561	0.00273781	AT2G18700	trehalose phosphatase/synthase 11	PF00982.16|Glyco_transf_20; PF02358.11|Trehalose_PPase	IPR001830|Glycosyl transferase, family 20; IPR003337|Trehalose-phosphatase
91	Gh_A08G1129	65	30	23	17	21	565	25	2.53982	0.00585587	AT2G46240	BCL-2-associated athanogene 6	0	0
92	Gh_A08G1276	310	278	449	164	954	430	540	1.07435	0.00532298	AT1G01550	Protein of unknown function (DUF793)	0	0
93	Gh_A08G1906	282	352	445	497	106	289	79	-1.34979	0.0032722	AT1G60690	NAD(P)-linked oxidoreductase superfamily protein	PF00248.16|Aldo_ket_red	IPR001395|Aldo/keto reductase; IPR020471|Aldo/keto reductase subgroup; IPR023210|NADP-dependent oxidoreductase domain
94	Gh_A08G1908	690	294	303	300	38	59	27	-3.3095	4.76e-11	AT1G60690	NAD(P)-linked oxidoreductase superfamily protein	PF00248.16|Aldo_ket_red	IPR001395|Aldo/keto reductase; IPR020471|Aldo/keto reductase subgroup; IPR023210|NADP-dependent oxidoreductase domain
95	Gh_A08G2056	47	126	110	144	0	0	0	-12.6866	6.52e-14	AT2G43000	NAC domain containing protein 42	PF02365.10|NAM	IPR003441|NAC domain
96	Gh_A08G2199	0	5	1	1	138	1	0	4.71158	0.00743634	AT1G19180	jasmonate-zim-domain protein 1	PF09425.5|CCT_2; PF06200.9|tify	IPR010399|Tify; IPR018467|CO/COL/TOC1, conserved site
97	Gh_A08G2236	51	389	461	237	2033	683	345	1.83158	0.00264317	AT4G10720	Ankyrin repeat family protein	PF12796.2|Ank_2; PF13962.1|PGG	IPR002110|Ankyrin repeat; IPR020683|Ankyrin repeat-containing domain; IPR026961|PGG domain
98	Gh_A08G2417	65	374	124	133	2138	142	99	2.15657	0.00726291	AT4G11070	WRKY family transcription factor	PF03106.10|WRKY	IPR003657|DNA-binding WRKY
99	Gh_A09G0415	10	3	2	5	0	0	0	-8.29921	0.00965163	AT1G68350	0	PF05553.6|DUF761	IPR008480|Protein of unknown function DUF761, plant
100	Gh_A09G0463	6	24	27	40	0	0	0	-10.5435	1.57e-05	AT5G07990	Cytochrome P450 superfamily protein	PF00067.17|p450	IPR001128|Cytochrome P450; IPR002401|Cytochrome P450, E-class, group I; IPR017972|Cytochrome P450, conserved site
101	Gh_A09G0689	148	184	154	48	480	427	300	1.56058	0.000353432	AT4G27450	Aluminium induced protein with YGL and LRDR motifs	PF12481.3|DUF3700	IPR024286|Domain of unknown function DUF3700
102	Gh_A09G0775	544	539	1494	471	1997	1207	1641	1.07571	0.00675345	AT2G25930	hydroxyproline-rich glycoprotein family protein	PB008053|Pfam-B_8053	0
103	Gh_A09G0895	27	209	180	196	0	0	0	-13.2004	5.85e-14	AT3G44550	fatty acid reductase 5	PF03015.14|Sterile; PF07993.7|NAD_binding_4	IPR013120|Male sterility, NAD-binding; IPR026055|Fatty acyl-CoA reductase
104	Gh_A09G1283	156	158	99	146	63	60	48	-1.33442	0.00679202	AT1G52340	NAD(P)-binding Rossmann-fold superfamily protein	PB018348|Pfam-B_18348; PB003926|Pfam-B_3926; PF13561.1|adh_short_C2	IPR002198|Short-chain dehydrogenase/reductase SDR; IPR002347|Glucose/ribitol dehydrogenase
105	Gh_A09G1509	183	445	107	240	0	0	6	-6.98703	8.84e-15	AT3G09270	glutathione S-transferase TAU 8	PF13417.1|GST_N_3; PF00043.20|GST_C	IPR004045|Glutathione S-transferase, N-terminal; IPR004046|Glutathione S-transferase, C-terminal; IPR017933|Glutathione S-transferase/chloride channel, C-terminal
106	Gh_A09G1962	50	30	15	8	0	0	0	-10.6551	1.45e-05	AT4G23990	cellulose synthase like G3	PF03552.9|Cellulose_synt	IPR005150|Cellulose synthase
107	Gh_A09G2498	822	437	173	347	10	0	0	-7.10183	1.02e-15	AT5G07990	Cytochrome P450 superfamily protein	PF00067.17|p450	IPR001128|Cytochrome P450; IPR002401|Cytochrome P450, E-class, group I; IPR017972|Cytochrome P450, conserved site
108	Gh_A10G0279	49	71	107	68	8	9	23	-2.48947	0.000631437	AT2G42360	RING/U-box superfamily protein	PF13639.1|zf-RING_2	IPR001841|Zinc finger, RING-type
109	Gh_A10G0287	65	115	147	159	0	0	0	-12.8693	8.87e-16	AT4G18550	alpha/beta-Hydrolases superfamily protein	PF01764.20|Lipase_3; PB005128|Pfam-B_5128	IPR002921|Lipase, class 3
110	Gh_A10G0299	19	14	9	6	0	0	0	-9.55075	0.000240801	AT1G17020	senescence-related gene 1	PF03171.15|2OG-FeII_Oxy; PF14226.1|DIOX_N	IPR002283|Isopenicillin N synthase; IPR005123|Oxoglutarate/iron-dependent dioxygenase; IPR026992|Non-haem dioxygenase N-terminal domain
111	Gh_A10G0307	96	88	164	83	229	288	178	1.08299	0.00971453	AT4G18910	NOD26-like intrinsic protein 1;2	PF00230.15|MIP	IPR000425|Major intrinsic protein; IPR022357|Major intrinsic protein, conserved site
112	Gh_A10G0667	22	51	19	30	0	0	0	-10.8899	9.48e-07	AT5G17200	Pectin lyase-like superfamily protein	PF00295.12|Glyco_hydro_28	IPR000743|Glycoside hydrolase, family 28; IPR006626|Parallel beta-helix repeat
113	Gh_A10G0757	1106	762	581	412	1541	1882	1300	1.09573	0.00239306	AT3G06070	0	0	0
114	Gh_A10G1277	377	267	579	197	873	1069	750	1.31783	0.000307239	AT5G62460	RING/FYVE/PHD zinc finger superfamily protein	PF12906.2|RINGv; PF12428.3|DUF3675	IPR011016|Zinc finger, RING-CH-type; IPR022143|Protein of unknown function DUF3675
115	Gh_A10G1512	83	20	98	17	3	7	0	-4.06286	0.000416882	0	0	PF00407.14|Bet_v_1	IPR000916|Bet v I domain; IPR024949|Bet v I type allergen
116	Gh_A10G1968	419	413	369	149	1096	822	1308	1.63881	1.29e-05	AT2G39650	Protein of unknown function (DUF506)	PF04720.7|DUF506	IPR006502|Protein of unknown function DUF506, plant
117	Gh_A10G2131	206	251	532	805	110	120	308	-1.34692	0.00929991	AT1G07200	Double Clp-N motif-containing P-loop nucleoside triphosphate hydrolases superfamily protein	PB009501|Pfam-B_9501; PB008400|Pfam-B_8400; PB006714|Pfam-B_6714; PB006042|Pfam-B_6042; PF07724.9|AAA_2	IPR013093|ATPase, AAA-2
118	Gh_A10G2271	54	25	13	33	0	1	0	-6.61471	8.64e-06	AT4G35160	O-methyltransferase family protein	PF00891.13|Methyltransf_2; PB001273|Pfam-B_1273; PF08100.6|Dimerisation	IPR001077|O-methyltransferase, family 2; IPR012967|Plant methyltransferase dimerisation; IPR016461|Caffeate O-methyltransferase (COMT) family
119	Gh_A10G2324	7	14	9	14	0	0	0	-9.41996	0.000254224	AT5G59320	lipid transfer protein 3	PF00234.17|Tryp_alpha_amyl	IPR000528|Plant lipid transfer protein/Par allergen; IPR016140|Bifunctional inhibitor/plant lipid transfer protein/seed storage helical domain
120	Gh_A10G2357	35	31	15	13	3	0	0	-4.61225	0.000558832	AT4G12320	cytochrome P450, family 706, subfamily A, polypeptide 6	PF00067.17|p450	IPR001128|Cytochrome P450; IPR002401|Cytochrome P450, E-class, group I; IPR017972|Cytochrome P450, conserved site
121	Gh_A11G0090	0	39	51	52	0	0	0	-11.0851	0.000103578	AT1G30700	FAD-binding Berberine family protein	PB015676|Pfam-B_15676; PB004754|Pfam-B_4754; PB010321|Pfam-B_10321; PF08031.7|BBE; PF01565.18|FAD_binding_4	IPR006094|FAD linked oxidase, N-terminal; IPR012951|Berberine/berberine-like; IPR016166|FAD-binding, type 2
122	Gh_A11G0297	10	11	16	23	4	0	0	-3.53528	0.00894437	AT1G74360	Leucine-rich repeat protein kinase family protein	PB001569|Pfam-B_1569; PB012106|Pfam-B_12106; PB011516|Pfam-B_11516; PB001545|Pfam-B_1545; PF00560.28|LRR_1; PB003458|Pfam-B_3458; PF00069.20|Pkinase; PB002346|Pfam-B_2346; PF13855.1|LRR_8; PF08263.7|LRRNT_2; PB000819|Pfam-B_819; PB002673|Pfam-B_2673; PB002910|Pfam-B_2910; PF13516.1|LRR_6	IPR000719|Protein kinase domain; IPR001611|Leucine-rich repeat; IPR002290|Serine/threonine- / dual specificity protein kinase, catalytic domain; IPR003591|Leucine-rich repeat, typical subtype; IPR008271|Serine/threonine-protein kinase, active site; IPR013210|Leucine-rich repeat-containing N-terminal, type 2; IPR017441|Protein kinase, ATP binding site; IPR020635|Tyrosine-protein kinase, catalytic …
123	Gh_A11G0518	56	0	106	0	0	0	0	-11.2571	0.00181496	AT5G64660	CYS, MET, PRO, and GLY protein 2	PF04564.10|U-box	IPR000225|Armadillo; IPR003613|U box domain
124	Gh_A11G0959	362	276	352	131	650	736	697	1.2788	0.000387399	AT2G46940	0	PB008316|Pfam-B_8316	0
125	Gh_A11G1002	252	255	137	115	762	455	318	1.38981	0.000792705	AT1G02660	alpha/beta-Hydrolases superfamily protein	PF01764.20|Lipase_3	IPR002921|Lipase, class 3
126	Gh_A11G1082	3	8	2	4	31	31	14	2.53261	0.00575362	AT5G62000	auxin response factor 2	PF06507.8|Auxin_resp; PB002360|Pfam-B_2360; PF02362.16|B3; PF02309.11|AUX_IAA	IPR003311|AUX/IAA protein; IPR003340|B3 DNA binding domain; IPR010525|Auxin response factor; IPR011525|Aux/IAA-ARF-dimerisation
127	Gh_A11G1358	28	19	99	14	0	0	6	-4.33241	0.00149203	AT4G12650	Endomembrane protein 70 protein family	PF02990.11|EMP70	IPR004240|Nonaspanin (TM9SF)
128	Gh_A11G1852	199	445	717	554	3	1	6	-7.19611	4.94e-27	AT1G17840	white-brown complex homolog protein 11	PF01061.19|ABC2_membrane; PB010129|Pfam-B_10129; PB003782|Pfam-B_3782; PB001749|Pfam-B_1749; PB007462|Pfam-B_7462; PF00005.22|ABC_tran	IPR003439|ABC transporter-like; IPR003593|AAA+ ATPase domain; IPR013525|ABC-2 type transporter; IPR017871|ABC transporter, conserved site
129	Gh_A11G1874	3	38	10	28	0	0	0	-10.2615	0.000153051	AT4G37990	elicitor-activated gene 3-2	PF00107.21|ADH_zinc_N; PF08240.7|ADH_N	IPR002085|Alcohol dehydrogenase superfamily, zinc-type; IPR002328|Alcohol dehydrogenase, zinc-type, conserved site; IPR013149|Alcohol dehydrogenase, C-terminal; IPR013154|Alcohol dehydrogenase GroES-like; IPR020843|Polyketide synthase, enoylreductase
130	Gh_A11G1927	7	4	4	3	0	0	0	-8.12928	0.00904828	0	0	PF05678.9|VQ	IPR008889|VQ
131	Gh_A11G2103	0	67	4	22	1	0	0	-6.18239	0.0044675	AT1G55850	cellulose synthase like E1	PF03552.9|Cellulose_synt	IPR005150|Cellulose synthase
132	Gh_A11G2271	10	22	1	8	0	0	1	-5.01123	0.00749677	AT5G23960	terpene synthase 21	PF03936.11|Terpene_synth_C; PF01397.16|Terpene_synth	IPR001906|Terpene synthase, N-terminal domain; IPR005630|Terpene synthase, metal-binding domain
133	Gh_A11G2291	71	178	43	93	1	0	3	-6.23122	2.28e-09	AT1G60690	NAD(P)-linked oxidoreductase superfamily protein	PF00248.16|Aldo_ket_red	IPR001395|Aldo/keto reductase; IPR023210|NADP-dependent oxidoreductase domain
134	Gh_A11G2444	11	7	15	11	0	0	0	-9.40408	0.00022782	AT3G26040	HXXXD-type acyl-transferase family protein	PF02458.10|Transferase	IPR003480|Transferase
135	Gh_A11G2543	13	29	17	13	0	0	0	-10.1228	2.34e-05	AT5G23960	terpene synthase 21	PF03936.11|Terpene_synth_C; PF01397.16|Terpene_synth	IPR001906|Terpene synthase, N-terminal domain; IPR005630|Terpene synthase, metal-binding domain
136	Gh_A11G2572	0	0	0	0	4	47	4	10.1077	0.00014474	AT4G05120	Major facilitator superfamily protein	PF01733.13|Nucleoside_tran	IPR002259|Equilibrative nucleoside transporter
137	Gh_A11G3285	264	402	553	359	1648	866	455	1.30645	0.00130866	AT3G14770	Nodulin MtN3 family protein	PF03083.11|MtN3_slv	IPR004316|SWEET sugar transporter
138	Gh_A12G0105	53	53	51	66	6	0	6	-3.84862	4.19e-05	AT4G38210	expansin A20	PF03330.13|DPBB_1; PF01357.16|Pollen_allerg_1	IPR002963|Expansin; IPR007112|Expansin/pollen allergen, DPBB domain; IPR007117|Expansin, cellulose-binding-like domain; IPR007118|Expansin/Lol pI; IPR009009|RlpA-like double-psi beta-barrel domain
139	Gh_A12G0457	30	51	28	40	109	113	120	1.57645	0.00355806	AT2G34960	cationic amino acid transporter 5	PF13520.1|AA_permease_2	IPR002293|Amino acid/polyamine transporter I; IPR015606|Cationic amino acid transporter
140	Gh_A12G1090	8	26	23	22	0	3	4	-3.12042	0.00752616	AT4G01820	P-glycoprotein 3	PB012549|Pfam-B_12549; PB012199|Pfam-B_12199; PB001348|Pfam-B_1348; PF00664.18|ABC_membrane; PB019038|Pfam-B_19038; PF00005.22|ABC_tran; PB018733|Pfam-B_18733; PB012404|Pfam-B_12404; PB000671|Pfam-B_671; PB013358|Pfam-B_13358	IPR001140|ABC transporter, transmembrane domain; IPR003439|ABC transporter-like; IPR003593|AAA+ ATPase domain; IPR017871|ABC transporter, conserved site; IPR017940|ABC transporter, integral membrane type 1
141	Gh_A12G1218	13	31	65	40	0	0	0	-11.1501	5.04e-07	AT5G08240	0	0	0
142	Gh_A12G1447	122	131	33	111	0	0	0	-12.6027	2.08e-12	AT1G05210	Transmembrane protein 97, predicted	PF10914.3|DUF2781	IPR016964|Transmembrane protein 6/97
143	Gh_A12G1448	637	390	56	274	0	0	0	-14.3841	7.8e-19	AT1G05210	Transmembrane protein 97, predicted	PF10914.3|DUF2781	IPR016964|Transmembrane protein 6/97
144	Gh_A12G1681	11	0	10	7	0	0	0	-8.75656	0.00957767	AT3G26310	cytochrome P450, family 71, subfamily B, polypeptide 35	PB001260|Pfam-B_1260; PF00067.17|p450	IPR001128|Cytochrome P450; IPR002401|Cytochrome P450, E-class, group I; IPR017972|Cytochrome P450, conserved site
145	Gh_A12G1784	66	97	20	61	3	2	1	-4.99247	1.4e-06	AT5G51190	Integrase-type DNA-binding superfamily protein	PF00847.15|AP2	IPR001471|AP2/ERF domain
146	Gh_A12G2052	123	255	137	228	65	49	28	-2.00857	0.000142102	AT4G11820	hydroxymethylglutaryl-CoA synthase / HMG-CoA synthase / 3-hydroxy-3-methylglutaryl coenzyme A synthase	PF01154.12|HMG_CoA_synt_N; PF08540.5|HMG_CoA_synt_C	IPR000590|Hydroxymethylglutaryl-coenzyme A synthase, active site; IPR013528|Hydroxymethylglutaryl-coenzyme A synthase, N-terminal; IPR013746|Hydroxymethylglutaryl-coenzyme A synthase C-terminal
147	Gh_A12G2121	8	6	4	3	124	11	2	3.08205	0.00782956	AT4G23810	WRKY family transcription factor	PF03106.10|WRKY	IPR003657|DNA-binding WRKY
148	Gh_A12G2141	2	10	10	11	0	0	0	-8.99435	0.00161219	AT1G64450	Glycine-rich protein family	PF03168.8|LEA_2	IPR004864|Late embryogenesis abundant protein, LEA-14
149	Gh_A12G2398	26	11	21	35	0	0	0	-10.4944	6.83e-06	AT4G12320	cytochrome P450, family 706, subfamily A, polypeptide 6	PF00067.17|p450	IPR001128|Cytochrome P450; IPR002401|Cytochrome P450, E-class, group I; IPR017972|Cytochrome P450, conserved site
150	Gh_A13G0117	6	9	4	5	0	0	0	-8.53138	0.00308529	AT5G50400	purple acid phosphatase 27	PF14008.1|Metallophos_C; PB009384|Pfam-B_9384; PB006585|Pfam-B_6585; PF00149.23|Metallophos	IPR004843|Phosphoesterase domain; IPR025733|Iron/zinc purple acid phosphatase-like C-terminal domain
151	Gh_A13G0371	40	61	111	93	0	0	0	-12.1915	1.81e-11	AT4G34131	UDP-glucosyl transferase 73B3	PB001725|Pfam-B_1725; PB013800|Pfam-B_13800; PB000088|Pfam-B_88; PB011947|Pfam-B_11947; PB001111|Pfam-B_1111; PB011610|Pfam-B_11610	IPR002213|UDP-glucuronosyl/UDP-glucosyltransferase
152	Gh_A13G0536	211	191	140	79	437	285	443	1.28488	0.00142955	AT5G23370	GRAM domain-containing protein / ABA-responsive protein-related	PB018229|Pfam-B_18229; PF02893.15|GRAM	IPR004182|GRAM domain
153	Gh_A13G0614	20	25	21	17	0	0	0	-10.3276	5.79e-06	0	0	PB008751|Pfam-B_8751	0
154	Gh_A13G0963	178	269	430	307	138	116	93	-1.37573	0.000827496	AT5G49900	Beta-glucosidase, GBA2 type family protein	PF12215.3|GBA2_N; PF04685.8|DUF608	IPR006775|Glucosylceramidase; IPR024462|Beta-glucosidase, GBA2 type, N-terminal
155	Gh_A13G1133	100	141	4	35	0	0	0	-12.1074	3.64e-07	AT3G26310	cytochrome P450, family 71, subfamily B, polypeptide 35	PF00067.17|p450	IPR001128|Cytochrome P450; IPR002401|Cytochrome P450, E-class, group I; IPR017972|Cytochrome P450, conserved site
156	Gh_A13G1194	0	0	0	0	0	0	1174	14.5322	5.38e-06	AT3G09790	ubiquitin 8	PF00240.18|ubiquitin	IPR000626|Ubiquitin domain; IPR019954|Ubiquitin conserved site; IPR019955|Ubiquitin supergroup; IPR019956|Ubiquitin
157	Gh_A13G1213	0	39	27	11	0	0	0	-10.2046	0.00108343	AT5G54430	Adenine nucleotide alpha hydrolases-like superfamily protein	PF00582.21|Usp	IPR006015|Universal stress protein A; IPR006016|UspA
158	Gh_A13G1311	16	72	37	38	174	31	232	1.8081	0.00905722	AT3G14440	nine-cis-epoxycarotenoid dioxygenase 3	PF03055.10|RPE65	IPR004294|Carotenoid oxygenase
159	Gh_A13G1412	0	0	0	0	0	11	6	8.40939	0.00951733	AT5G28490	Protein of unknown function (DUF640)	PF04852.7|DUF640	IPR006936|Domain of unknown function DUF640
160	Gh_A13G1790	102	25	1	11	0	0	0	-11.1082	0.000133152	AT1G52800	2-oxoglutarate (2OG) and Fe(II)-dependent oxygenase superfamily protein	PF14226.1|DIOX_N	IPR026992|Non-haem dioxygenase N-terminal domain
161	Gh_A13G2343	861	1060	382	842	4	0	1	-8.94046	6.69e-39	AT1G52820	2-oxoglutarate (2OG) and Fe(II)-dependent oxygenase superfamily protein	PF03171.15|2OG-FeII_Oxy; PF14226.1|DIOX_N	IPR005123|Oxoglutarate/iron-dependent dioxygenase; IPR026992|Non-haem dioxygenase N-terminal domain
162	Gh_D01G0386	0	25	445	14	7	0	5	-4.87441	0.00464374	AT4G39400	Leucine-rich receptor-like protein kinase family protein	PB012106|Pfam-B_12106; PB011516|Pfam-B_11516; PB005929|Pfam-B_5929; PF00560.28|LRR_1; PF07714.12|Pkinase_Tyr; PB003458|Pfam-B_3458; PF13855.1|LRR_8; PB001542|Pfam-B_1542; PB002910|Pfam-B_2910; PB002673|Pfam-B_2673	IPR000719|Protein kinase domain; IPR001245|Serine-threonine/tyrosine-protein kinase catalytic domain; IPR001611|Leucine-rich repeat; IPR002290|Serine/threonine- / dual specificity protein kinase, catalytic domain; IPR003591|Leucine-rich repeat, typical subtype; IPR008271|Serine/threonine-protein kinase, active site; IPR017441|Protein kinase, ATP binding site; IPR020635|Tyrosine-protein kinase, ca…
163	Gh_D01G0450	15	58	82	19	606	30	27	2.34068	0.00994735	AT3G15210	ethylene responsive element binding factor 4	PF00847.15|AP2	IPR001471|AP2/ERF domain
164	Gh_D01G0458	8	17	10	7	0	1	0	-5.02791	0.00168439	AT3G15280	0	0	0
165	Gh_D01G0681	12	13	8	23	2	0	2	-3.45121	0.00571956	AT5G55250	IAA carboxylmethyltransferase 1	PF03492.10|Methyltransf_7	IPR005299|SAM dependent carboxyl methyltransferase
166	Gh_D01G0714	85	126	13	109	16	5	9	-3.11509	0.000531555	AT5G25120	ytochrome p450, family 71, subfamily B, polypeptide 11	PF00067.17|p450	IPR001128|Cytochrome P450; IPR002403|Cytochrome P450, E-class, group IV; IPR017972|Cytochrome P450, conserved site
167	Gh_D01G0715	12	19	3	24	0	0	0	-9.82972	0.000277198	AT4G36220	ferulic acid 5-hydroxylase 1	PF00067.17|p450	IPR001128|Cytochrome P450; IPR002401|Cytochrome P450, E-class, group I; IPR017972|Cytochrome P450, conserved site
168	Gh_D01G0745	80	178	156	194	36	47	77	-1.5407	0.00393088	AT1G55850	cellulose synthase like E1	PF03552.9|Cellulose_synt	IPR005150|Cellulose synthase
169	Gh_D01G0779	4	9	4	11	0	0	0	-8.76487	0.00224428	AT2G04240	RING/U-box superfamily protein	PF13639.1|zf-RING_2	IPR001841|Zinc finger, RING-type
170	Gh_D01G0780	20	19	8	10	0	0	0	-9.80171	0.00010078	AT2G04240	RING/U-box superfamily protein	PF13639.1|zf-RING_2	IPR001841|Zinc finger, RING-type
171	Gh_D01G1093	0	76	337	0	0	0	0	-12.5823	0.000299939	AT2G25660	embryo defective 2410	PF04357.8|DUF490	IPR007452|Protein of unknown function DUF490
172	Gh_D01G1155	31	70	77	57	12	14	15	-2.12762	0.0029825	AT5G49690	UDP-Glycosyltransferase superfamily protein	PB011998|Pfam-B_11998; PF00201.13|UDPGT	IPR002213|UDP-glucuronosyl/UDP-glucosyltransferase
173	Gh_D01G1663	397	496	1218	398	2066	1530	1123	1.31808	0.00103894	AT4G38470	ACT-like protein tyrosine kinase family protein	PB013285|Pfam-B_13285; PF01842.20|ACT; PF07714.12|Pkinase_Tyr; PB009493|Pfam-B_9493; PB000427|Pfam-B_427	IPR000719|Protein kinase domain; IPR001245|Serine-threonine/tyrosine-protein kinase catalytic domain; IPR002290|Serine/threonine- / dual specificity protein kinase, catalytic domain; IPR002912|ACT domain; IPR008271|Serine/threonine-protein kinase, active site; IPR020635|Tyrosine-protein kinase, catalytic domain
174	Gh_D01G1984	9	110	26	63	1	1	4	-4.75154	8.42e-05	AT1G52340	NAD(P)-binding Rossmann-fold superfamily protein	PB003926|Pfam-B_3926; PF00106.20|adh_short	IPR002198|Short-chain dehydrogenase/reductase SDR; IPR002347|Glucose/ribitol dehydrogenase
175	Gh_D01G1986	101	106	27	56	0	0	0	-12.1493	2.91e-10	AT1G52340	NAD(P)-binding Rossmann-fold superfamily protein	PB018348|Pfam-B_18348; PB003926|Pfam-B_3926; PF00106.20|adh_short	IPR002198|Short-chain dehydrogenase/reductase SDR; IPR002347|Glucose/ribitol dehydrogenase
176	Gh_D01G1990	83	52	38	15	325	150	57	1.87324	0.00476447	AT1G52340	NAD(P)-binding Rossmann-fold superfamily protein	PF00106.20|adh_short	IPR002198|Short-chain dehydrogenase/reductase SDR
177	Gh_D01G2080	833	643	1020	558	390	303	468	-1.00612	0.00277257	AT2G37040	PHE ammonia lyase 1	PB000896|Pfam-B_896; PB003620|Pfam-B_3620; PF00221.14|Lyase_aromatic	IPR001106|Aromatic amino acid lyase; IPR022313|Phenylalanine/histidine ammonia-lyases, active site
178	Gh_D01G2224	11	36	44	44	5	0	0	-4.3733	0.000654793	AT5G05600	2-oxoglutarate (2OG) and Fe(II)-dependent oxygenase superfamily protein	PF03171.15|2OG-FeII_Oxy; PF14226.1|DIOX_N	IPR002283|Isopenicillin N synthase; IPR005123|Oxoglutarate/iron-dependent dioxygenase; IPR026992|Non-haem dioxygenase N-terminal domain
179	Gh_D01G2335	111	89	34	23	595	145	67	2.02048	0.00389618	AT1G78830	Curculin-like (mannose-binding) lectin family protein	PF08276.6|PAN_2; PF01453.19|B_lectin	IPR001480|Bulb-type lectin domain; IPR013227|PAN-2 domain
180	Gh_D02G0329	4	51	0	28	0	0	0	-10.3471	0.00168082	AT2G29420	glutathione S-transferase tau 7	PF13417.1|GST_N_3; PF00043.20|GST_C	IPR004045|Glutathione S-transferase, N-terminal; IPR004046|Glutathione S-transferase, C-terminal; IPR017933|Glutathione S-transferase/chloride channel, C-terminal
181	Gh_D02G0478	109	1020	528	795	1	0	3	-8.88855	6.03e-22	AT2G44800	2-oxoglutarate (2OG) and Fe(II)-dependent oxygenase superfamily protein	PF03171.15|2OG-FeII_Oxy; PF14226.1|DIOX_N	IPR005123|Oxoglutarate/iron-dependent dioxygenase; IPR026992|Non-haem dioxygenase N-terminal domain
182	Gh_D02G0497	220	162	385	96	415	920	265	1.28769	0.00662841	AT5G18860	inosine-uridine preferring nucleoside hydrolase family protein	PB000715|Pfam-B_715; PF01156.14|IU_nuc_hydro; PF00083.19|Sugar_tr	IPR001910|Inosine/uridine-preferring nucleoside hydrolase domain; IPR003663|Sugar/inositol transporter; IPR005828|General substrate transporter; IPR005829|Sugar transporter, conserved site; IPR020846|Major facilitator superfamily domain
183	Gh_D02G0502	0	1	0	0	1	0	75	6.67557	0.00331575	AT5G27240	DNAJ heat shock N-terminal domain-containing protein	PB003694|Pfam-B_3694; PF11926.3|DUF3444; PF00226.26|DnaJ	IPR001623|DnaJ domain; IPR024593|Domain of unknown function DUF3444
184	Gh_D02G0560	0	36	29	51	0	0	0	-10.8037	0.000222477	AT1G24020	MLP-like protein 423	PF00407.14|Bet_v_1	IPR000916|Bet v I domain; IPR024949|Bet v I type allergen
185	Gh_D02G0656	3	103	14	93	6	0	4	-4.0542	0.00282099	AT3G21780	UDP-glucosyl transferase 71B6	PF00201.13|UDPGT; PB000839|Pfam-B_839	IPR002213|UDP-glucuronosyl/UDP-glucosyltransferase
186	Gh_D02G0837	58	69	18	62	704	129	59	2.47629	0.000503441	AT4G08950	Phosphate-responsive 1 family protein	PF04674.7|Phi_1	IPR006766|Phosphate-induced protein 1
187	Gh_D02G0992	75	92	31	88	1145	59	80	2.53998	0.00119262	AT5G57560	Xyloglucan endotransglucosylase/hydrolase family protein	PF06955.7|XET_C; PF00722.16|Glyco_hydro_16	IPR000757|Glycoside hydrolase, family 16; IPR008263|Glycoside hydrolase, family 16, active site; IPR010713|Xyloglucan endo-transglycosylase, C-terminal
188	Gh_D02G1493	3	5	10	6	0	0	0	-8.5216	0.00348145	AT1G13960	WRKY DNA-binding protein 4	PF03106.10|WRKY	IPR003657|DNA-binding WRKY
189	Gh_D02G1510	48	34	52	6	0	0	0	-11.0735	2.83e-06	AT5G53150	DNAJ heat shock N-terminal domain-containing protein	PB003694|Pfam-B_3694; PF11926.3|DUF3444; PF00226.26|DnaJ	IPR001623|DnaJ domain; IPR018253|DnaJ domain, conserved site; IPR024593|Domain of unknown function DUF3444
190	Gh_D02G1990	24	23	0	3	0	0	0	-9.62571	0.00493242	AT1G22040	Galactose oxidase/kelch repeat superfamily protein	PF01344.20|Kelch_1; PF12937.2|F-box-like	IPR001810|F-box domain; IPR006652|Kelch repeat type 1
191	Gh_D02G2386	0	24	31	15	0	0	0	-10.06	0.0011194	AT2G46960	cytochrome P450, family 709, subfamily B, polypeptide 1	PF00067.17|p450	IPR001128|Cytochrome P450; IPR002401|Cytochrome P450, E-class, group I; IPR017972|Cytochrome P450, conserved site
192	Gh_D02G2387	323	481	410	466	34	57	46	-3.23549	1.81e-15	AT2G46960	cytochrome P450, family 709, subfamily B, polypeptide 1	PF00067.17|p450	IPR001128|Cytochrome P450; IPR002401|Cytochrome P450, E-class, group I; IPR017972|Cytochrome P450, conserved site
193	Gh_D03G0008	101	86	154	47	335	230	170	1.31728	0.00467134	AT4G38250	Transmembrane amino acid transporter family protein	PF01490.13|Aa_trans	IPR013057|Amino acid transporter, transmembrane
194	Gh_D03G0476	121	172	224	236	7	14	23	-3.7099	4.91e-10	AT5G17050	UDP-glucosyl transferase 78D2	PB009692|Pfam-B_9692; PF00201.13|UDPGT	IPR002213|UDP-glucuronosyl/UDP-glucosyltransferase
195	Gh_D03G0483	874	744	457	578	3643	1262	933	1.51233	0.000544382	AT5G57560	Xyloglucan endotransglucosylase/hydrolase family protein	PF06955.7|XET_C; PF00722.16|Glyco_hydro_16	IPR000757|Glycoside hydrolase, family 16; IPR008263|Glycoside hydrolase, family 16, active site; IPR010713|Xyloglucan endo-transglycosylase, C-terminal
196	Gh_D03G0936	0	0	0	1	6	7	4	4.5025	0.00698053	0	0	0	0
197	Gh_D03G1107	41	45	3	26	0	1	4	-4.17991	0.00229799	AT5G53560	cytochrome B5 isoform E	PF00173.23|Cyt-b5	IPR001199|Cytochrome b5-like heme/steroid binding domain; IPR018506|Cytochrome b5, heme-binding site
198	Gh_D03G1320	101	86	34	57	0	0	0	-12.086	1.37e-10	AT1G08110	lactoylglutathione lyase family protein / glyoxalase I family protein	PF00903.20|Glyoxalase	IPR004360|Glyoxalase/fosfomycin resistance/dioxygenase domain; IPR018146|Glyoxalase I, conserved site
199	Gh_D03G1321	193	170	17	109	3	0	1	-6.58918	7.62e-09	AT1G08110	lactoylglutathione lyase family protein / glyoxalase I family protein	PF00903.20|Glyoxalase	IPR004360|Glyoxalase/fosfomycin resistance/dioxygenase domain; IPR018146|Glyoxalase I, conserved site
200	Gh_D03G1322	189	241	65	204	0	0	0	-13.417	3.81e-18	AT1G08110	lactoylglutathione lyase family protein / glyoxalase I family protein	PF00903.20|Glyoxalase	IPR004360|Glyoxalase/fosfomycin resistance/dioxygenase domain; IPR018146|Glyoxalase I, conserved site
201	Gh_D03G1335	160	120	237	93	325	317	313	1.04026	0.00722809	AT1G07150	mitogen-activated protein kinase kinase kinase 13	PF00069.20|Pkinase	IPR000719|Protein kinase domain; IPR002290|Serine/threonine- / dual specificity protein kinase, catalytic domain; IPR008271|Serine/threonine-protein kinase, active site; IPR017441|Protein kinase, ATP binding site; IPR020635|Tyrosine-protein kinase, catalytic domain
202	Gh_D03G1506	45	17	2	19	2	3	0	-3.71425	0.00880003	AT4G12320	cytochrome P450, family 706, subfamily A, polypeptide 6	PF00067.17|p450	IPR001128|Cytochrome P450
203	Gh_D03G1513	258	157	40	65	0	15	0	-4.76907	6.28e-05	AT4G12320	cytochrome P450, family 706, subfamily A, polypeptide 6	PF00067.17|p450	IPR001128|Cytochrome P450; IPR002401|Cytochrome P450, E-class, group I; IPR017972|Cytochrome P450, conserved site
204	Gh_D03G1568	12	17	3	3	0	0	0	-9.10983	0.0021324	AT5G47450	tonoplast intrinsic protein 2;3	PF00230.15|MIP	IPR000425|Major intrinsic protein; IPR022357|Major intrinsic protein, conserved site
205	Gh_D03G1674	16	2	4	15	1	0	0	-4.85798	0.00768532	AT2G23780	RING/U-box superfamily protein	PF13923.1|zf-C3HC4_2	IPR001841|Zinc finger, RING-type; IPR017907|Zinc finger, RING-type, conserved site
206	Gh_D03G1797	41	119	190	97	18	16	28	-2.4489	0.00031443	AT1G15520	pleiotropic drug resistance 12	PB001749|Pfam-B_1749; PB003782|Pfam-B_3782; PB007462|Pfam-B_7462; PF14510.1|ABC_trans_N; PF00005.22|ABC_tran; PF01061.19|ABC2_membrane; PF08370.6|PDR_assoc; PB008196|Pfam-B_8196	IPR003439|ABC transporter-like; IPR003593|AAA+ ATPase domain; IPR013525|ABC-2 type transporter; IPR013581|Plant PDR ABC transporter associated
207	Gh_D04G0762	81	34	67	46	0	0	0	-11.7844	1.02e-09	AT5G40780	lysine histidine transporter 1	PF01490.13|Aa_trans	IPR013057|Amino acid transporter, transmembrane
208	Gh_D04G0996	13	1	5	0	15	71	61	3.32518	0.00254138	AT2G37270	ribosomal protein 5B	PF00177.16|Ribosomal_S7	IPR000235|Ribosomal protein S5/S7; IPR005716|Ribosomal protein S5/S7, eukaryotic/archaeal; IPR023798|Ribosomal protein S7 domain
209	Gh_D04G1123	0	0	0	0	0	86	0	10.7538	0.0022019	AT2G37290	Ypt/Rab-GAP domain of gyp1p superfamily protein	PF00566.13|RabGAP-TBC	IPR000195|Rab-GTPase-TBC domain
210	Gh_D04G1177	3	2	1	0	11	44	4	3.64284	0.00386152	AT5G43290	WRKY DNA-binding protein 49	PF03106.10|WRKY	IPR003657|DNA-binding WRKY
211	Gh_D04G1360	36	0	3	5	0	0	0	-9.44605	0.0097873	AT5G13170	senescence-associated gene 29	PF03083.11|MtN3_slv	IPR004316|SWEET sugar transporter
212	Gh_D04G1399	241	226	158	155	0	0	0	-13.5663	7.18e-24	0	0	PF00407.14|Bet_v_1	IPR000916|Bet v I domain; IPR024949|Bet v I type allergen
213	Gh_D04G1407	18	79	75	107	11	4	4	-3.48767	0.000102787	AT3G51000	alpha/beta-Hydrolases superfamily protein	PF12697.2|Abhydrolase_6	IPR000073|Alpha/beta hydrolase fold-1; IPR000639|Epoxide hydrolase-like
214	Gh_D04G1667	5	32	51	46	0	0	0	-11.0014	4.76e-06	0	0	0	0
215	Gh_D05G0439	38	71	70	37	2	3	6	-3.91778	1.48e-05	AT2G45400	NAD(P)-binding Rossmann-fold superfamily protein	PB005800|Pfam-B_5800; PF01370.16|Epimerase	IPR001509|NAD-dependent epimerase/dehydratase
216	Gh_D05G0568	14	7	10	11	53	80	35	2.37582	0.00126074	AT4G32280	indole-3-acetic acid inducible 29	PF02309.11|AUX_IAA	IPR003311|AUX/IAA protein; IPR011525|Aux/IAA-ARF-dimerisation
217	Gh_D05G0600	207	363	222	129	2117	131	215	1.80499	0.00865071	AT1G80840	WRKY DNA-binding protein 40	PF03106.10|WRKY	IPR003657|DNA-binding WRKY
218	Gh_D05G1015	155	104	136	112	373	279	248	1.21	0.00114754	AT2G30020	Protein phosphatase 2C family protein	PF00481.16|PP2C	IPR000222|Protein phosphatase 2C, manganese/magnesium aspartate binding site; IPR001932|Protein phosphatase 2C (PP2C)-like domain; IPR015655|Protein phosphatase 2C
219	Gh_D05G1016	278	220	370	60	598	726	655	1.48555	0.000885172	AT1G07150	mitogen-activated protein kinase kinase kinase 13	PF00069.20|Pkinase	IPR000719|Protein kinase domain; IPR002290|Serine/threonine- / dual specificity protein kinase, catalytic domain; IPR008271|Serine/threonine-protein kinase, active site; IPR017441|Protein kinase, ATP binding site; IPR020635|Tyrosine-protein kinase, catalytic domain
220	Gh_D05G1590	775	658	1451	290	2177	1752	1466	1.16648	0.00525585	AT1G11380	PLAC8 family protein	PF04749.12|PLAC8	IPR006461|Uncharacterised protein family Cys-rich
221	Gh_D05G1894	746	1433	861	1487	0	0	0	-16.1002	2e-55	AT4G31940	cytochrome P450, family 82, subfamily C, polypeptide 4	PF00067.17|p450	IPR001128|Cytochrome P450; IPR002401|Cytochrome P450, E-class, group I; IPR017972|Cytochrome P450, conserved site
222	Gh_D05G1895	36	30	1	22	0	0	0	-10.4564	0.00017392	AT4G31940	cytochrome P450, family 82, subfamily C, polypeptide 4	PF00067.17|p450	IPR001128|Cytochrome P450; IPR002401|Cytochrome P450, E-class, group I; IPR017972|Cytochrome P450, conserved site
223	Gh_D05G1906	352	444	248	348	0	0	0	-14.4024	4.37e-36	AT1G69850	nitrate transporter 1:2	PB000780|Pfam-B_780; PF00854.16|PTR2	IPR000109|Proton-dependent oligopeptide transporter family
224	Gh_D05G1932	340	342	182	259	813	574	375	1.02249	0.00522643	AT1G47380	Protein phosphatase 2C family protein	PF00481.16|PP2C	IPR001932|Protein phosphatase 2C (PP2C)-like domain; IPR015655|Protein phosphatase 2C
225	Gh_D05G2161	578	503	204	556	2300	1018	562	1.44461	0.00185955	AT4G08950	Phosphate-responsive 1 family protein	PF04674.7|Phi_1	IPR006766|Phosphate-induced protein 1
226	Gh_D05G2162	133	194	39	102	724	213	177	1.61862	0.00421383	AT4G08950	Phosphate-responsive 1 family protein	PF04674.7|Phi_1	IPR006766|Phosphate-induced protein 1
227	Gh_D05G2356	253	175	53	146	0	0	0	-13.2644	4.77e-16	AT5G09360	laccase 14	PF07732.10|Cu-oxidase_3; PF00394.17|Cu-oxidase; PF07731.9|Cu-oxidase_2	IPR001117|Multicopper oxidase, type 1; IPR002355|Multicopper oxidase, copper-binding site; IPR011706|Multicopper oxidase, type 2; IPR011707|Multicopper oxidase, type 3
228	Gh_D05G2357	217	217	162	246	0	0	0	-13.6759	7.51e-26	AT5G09360	laccase 14	PF07732.10|Cu-oxidase_3; PF00394.17|Cu-oxidase	IPR001117|Multicopper oxidase, type 1; IPR011707|Multicopper oxidase, type 3
229	Gh_D05G2688	24	15	53	0	0	0	0	-10.446	0.000674834	AT3G14460	LRR and NB-ARC domains-containing disease resistance protein	PB010801|Pfam-B_10801; PB003508|Pfam-B_3508; PB003604|Pfam-B_3604; PF00560.28|LRR_1; PB001389|Pfam-B_1389; PB009066|Pfam-B_9066; PB000035|Pfam-B_35; PB017720|Pfam-B_17720; PB010192|Pfam-B_10192; PB002051|Pfam-B_2051; PF00931.17|NB-ARC; PB001111|Pfam-B_1111; PB008430|Pfam-B_8430; PB011421|Pfam-B_11421; PB000218|Pfam-B_218; PB000227|Pfam-B_227; PB001887|Pfam-B_1887	IPR000767|Disease resistance protein; IPR001611|Leucine-rich repeat; IPR002182|NB-ARC
230	Gh_D05G2715	31	21	20	2	0	0	0	-10.1674	0.000170586	AT5G04940	SU(VAR)3-9 homolog 1	PF02182.12|SAD_SRA; PF00856.23|SET; PF05033.11|Pre-SET	IPR001214|SET domain; IPR003105|SRA-YDG; IPR003606|Pre-SET zinc-binding sub-group; IPR003616|Post-SET domain; IPR007728|Pre-SET domain; IPR025794|Histone H3-K9 methyltransferase, plant
231	Gh_D05G2796	0	0	0	0	3	1	10	8.14636	0.0081444	AT4G23440	Disease resistance protein (TIR-NBS class)	PB003390|Pfam-B_3390	IPR003593|AAA+ ATPase domain
232	Gh_D05G2983	620	795	64	438	4	5	0	-7.3879	3.43e-15	AT4G31940	cytochrome P450, family 82, subfamily C, polypeptide 4	PF00067.17|p450	IPR001128|Cytochrome P450; IPR002401|Cytochrome P450, E-class, group I; IPR017972|Cytochrome P450, conserved site
233	Gh_D05G3456	30	10	0	5	0	0	0	-9.47675	0.00546941	AT3G25810	Terpenoid cyclases/Protein prenyltransferases superfamily protein	PF03936.11|Terpene_synth_C; PF01397.16|Terpene_synth	IPR001906|Terpene synthase, N-terminal domain; IPR005630|Terpene synthase, metal-binding domain
234	Gh_D05G3466	299	0	0	0	0	0	0	-12.2198	0.00454442	0	0	0	0
235	Gh_D05G3504	6	134	11	72	0	0	0	-11.7669	3.18e-06	AT5G23960	terpene synthase 21	PF03936.11|Terpene_synth_C; PF01397.16|Terpene_synth	IPR001906|Terpene synthase, N-terminal domain; IPR005630|Terpene synthase, metal-binding domain
236	Gh_D05G3506	232	410	21	145	0	0	0	-13.6334	3.82e-13	AT5G23960	terpene synthase 21	PF03936.11|Terpene_synth_C; PF01397.16|Terpene_synth	IPR001906|Terpene synthase, N-terminal domain; IPR005630|Terpene synthase, metal-binding domain
237	Gh_D05G3508	306	442	5	175	0	0	0	-13.8361	1.03e-10	AT5G23960	terpene synthase 21	PF03936.11|Terpene_synth_C; PF01397.16|Terpene_synth	IPR001906|Terpene synthase, N-terminal domain; IPR005630|Terpene synthase, metal-binding domain
238	Gh_D05G3548	8	11	14	17	0	0	0	-9.58871	0.000133844	AT4G27190	NB-ARC domain-containing disease resistance protein	PB011981|Pfam-B_11981; PF00931.17|NB-ARC	IPR000767|Disease resistance protein; IPR002182|NB-ARC
239	Gh_D05G3613	298	60	28	191	7	42	0	-3.20365	0.00403387	AT1G74100	sulfotransferase 16	PF00685.22|Sulfotransfer_1	IPR000863|Sulfotransferase domain
240	Gh_D05G3929	125	123	47	129	1169	144	137	2.14524	0.000965337	AT4G25810	xyloglucan endotransglycosylase 6	PF06955.7|XET_C; PF00722.16|Glyco_hydro_16	IPR000757|Glycoside hydrolase, family 16; IPR008263|Glycoside hydrolase, family 16, active site; IPR010713|Xyloglucan endo-transglycosylase, C-terminal
241	Gh_D06G0101	12	97	45	76	1	0	0	-7.47675	2.38e-07	AT4G31940	cytochrome P450, family 82, subfamily C, polypeptide 4	PF00067.17|p450	IPR001128|Cytochrome P450; IPR002401|Cytochrome P450, E-class, group I; IPR017972|Cytochrome P450, conserved site
242	Gh_D06G0104	113	116	63	83	0	4	1	-5.86851	5.58e-10	AT4G31940	cytochrome P450, family 82, subfamily C, polypeptide 4	PF00067.17|p450	IPR001128|Cytochrome P450; IPR002401|Cytochrome P450, E-class, group I
243	Gh_D06G0206	4	9	14	20	1	0	2	-3.58996	0.00894625	0	0	0	0
244	Gh_D06G0208	7	9	8	3	0	0	0	-8.70563	0.00214876	0	0	0	0
245	Gh_D06G0475	84	37	29	51	123	240	81	1.5089	0.00907686	AT3G01280	voltage dependent anion channel 1	0	0
246	Gh_D06G0525	3	15	5	1	0	0	0	-8.53138	0.00999994	AT3G27770	0	PB002775|Pfam-B_2775; PB007931|Pfam-B_7931; PB017493|Pfam-B_17493	0
247	Gh_D06G0854	0	0	0	0	4	3	6	8.02237	0.00501645	AT5G21970	Ubiquitin carboxyl-terminal hydrolase family protein	PF11955.3|PORR	IPR021099|Plant organelle RNA recognition domain
248	Gh_D06G0865	61	60	46	78	24	5	5	-2.47211	0.00278607	AT4G33220	pectin methylesterase 44	PF04043.10|PMEI; PF01095.14|Pectinesterase	IPR000070|Pectinesterase, catalytic; IPR006501|Pectinesterase inhibitor domain; IPR018040|Pectinesterase, active site
249	Gh_D06G1569	0	0	0	0	9	1	9	8.58246	0.00268852	0	0	PF03242.8|LEA_3	IPR004926|Late embryogenesis abundant protein, LEA-5
250	Gh_D06G1651	3	10	2	7	0	0	0	-8.43045	0.00722388	AT1G62300	WRKY family transcription factor	PF03106.10|WRKY	IPR003657|DNA-binding WRKY
251	Gh_D06G2096	15	66	155	85	16	1	5	-3.45968	0.000630721	AT2G43000	NAC domain containing protein 42	PF02365.10|NAM	IPR003441|NAC domain
252	Gh_D06G2201	330	317	661	203	924	989	842	1.266	0.000560198	AT2G46410	Homeodomain-like superfamily protein	PF00249.26|Myb_DNA-binding	IPR001005|SANT/Myb domain; IPR017930|Myb domain
253	Gh_D06G2270	32	103	67	102	16	7	7	-2.9624	0.000170011	AT1G75750	GAST1 protein homolog 1	PF02704.9|GASA	IPR003854|Gibberellin regulated protein
254	Gh_D07G0044	19	20	31	0	0	0	0	-10.0668	0.00109198	AT3G24490	Alcohol dehydrogenase transcription factor Myb/SANT-like family protein	PF13837.1|Myb_DNA-bind_4	0
255	Gh_D07G0095	76	106	50	74	251	215	249	1.59786	0.00020869	AT4G29310	Protein of unknown function (DUF1005)	PF06219.7|DUF1005	IPR010410|Protein of unknown function DUF1005
256	Gh_D07G0212	122	150	184	140	45	4	14	-2.84651	6e-05	AT5G07280	Leucine-rich repeat transmembrane protein kinase	PB012106|Pfam-B_12106; PB011516|Pfam-B_11516; PF00560.28|LRR_1; PF00069.20|Pkinase; PF08263.7|LRRNT_2; PB000819|Pfam-B_819; PB002910|Pfam-B_2910; PB002673|Pfam-B_2673; PF13516.1|LRR_6	IPR000719|Protein kinase domain; IPR001611|Leucine-rich repeat; IPR002290|Serine/threonine- / dual specificity protein kinase, catalytic domain; IPR003591|Leucine-rich repeat, typical subtype; IPR008271|Serine/threonine-protein kinase, active site; IPR013210|Leucine-rich repeat-containing N-terminal, type 2; IPR017441|Protein kinase, ATP binding site; IPR020635|Tyrosine-protein kinase, catalytic …
257	Gh_D07G0513	0	0	0	0	4	10	4	8.49185	0.00164561	AT5G63470	nuclear factor Y, subunit C4	PF00808.18|CBFD_NFYB_HMF	IPR003958|Transcription factor CBF/NF-Y/archaeal histone; IPR027170|Transcriptional activator NFYC/HAP5 subunit
258	Gh_D07G0745	57	151	195	172	0	0	0	-13.1082	1.29e-16	AT5G17220	glutathione S-transferase phi 12	PF02798.15|GST_N; PF00043.20|GST_C	IPR004045|Glutathione S-transferase, N-terminal; IPR004046|Glutathione S-transferase, C-terminal; IPR017933|Glutathione S-transferase/chloride channel, C-terminal
259	Gh_D07G0770	3	18	13	26	0	0	0	-9.8572	0.000243158	AT1G66370	myb domain protein 113	PB005885|Pfam-B_5885; PF00249.26|Myb_DNA-binding; PB018780|Pfam-B_18780	IPR001005|SANT/Myb domain; IPR017930|Myb domain
260	Gh_D07G0933	0	0	0	0	11	28	11	9.98014	1.41e-05	AT3G46290	hercules receptor kinase 1	PF12819.2|Malectin_like; PF07714.12|Pkinase_Tyr; PB003458|Pfam-B_3458	IPR000719|Protein kinase domain; IPR001245|Serine-threonine/tyrosine-protein kinase catalytic domain; IPR002290|Serine/threonine- / dual specificity protein kinase, catalytic domain; IPR008271|Serine/threonine-protein kinase, active site; IPR017441|Protein kinase, ATP binding site; IPR020635|Tyrosine-protein kinase, catalytic domain; IPR024788|Malectin-like carbohydrate-binding domain
261	Gh_D07G0995	28	46	26	51	0	0	0	-11.1969	9.71e-08	AT3G11340	UDP-Glycosyltransferase superfamily protein	PF00201.13|UDPGT; PB019993|Pfam-B_19993; PB001111|Pfam-B_1111; PB019876|Pfam-B_19876	IPR002213|UDP-glucuronosyl/UDP-glucosyltransferase
262	Gh_D07G1002	12	208	85	118	2	1	9	-4.76929	1.04e-05	AT3G11340	UDP-Glycosyltransferase superfamily protein	PF00201.13|UDPGT; PB019993|Pfam-B_19993; PB001111|Pfam-B_1111; PB019876|Pfam-B_19876	IPR002213|UDP-glucuronosyl/UDP-glucosyltransferase
263	Gh_D07G1003	235	332	158	249	16	22	9	-4.00707	6.98e-13	AT5G59590	UDP-glucosyl transferase 76E2	PF00201.13|UDPGT; PB019993|Pfam-B_19993; PB001111|Pfam-B_1111; PB019876|Pfam-B_19876	IPR002213|UDP-glucuronosyl/UDP-glucosyltransferase
264	Gh_D07G2124	582	540	340	258	1606	877	573	1.20446	0.00292872	AT5G43700	AUX/IAA transcriptional regulator family protein	PF02309.11|AUX_IAA	IPR003311|AUX/IAA protein; IPR011525|Aux/IAA-ARF-dimerisation
265	Gh_D07G2269	14	50	25	28	0	0	0	-10.8238	1.77e-06	AT5G39090	HXXXD-type acyl-transferase family protein	PF02458.10|Transferase	IPR003480|Transferase
266	Gh_D07G2328	9	13	9	11	2	0	0	-4.02791	0.00450653	AT4G26640	WRKY family transcription factor family protein	PF03106.10|WRKY	IPR003657|DNA-binding WRKY
267	Gh_D07G2366	18	11	10	12	0	0	0	-9.63481	0.000110183	AT5G57030	Lycopene beta/epsilon cyclase protein	PF05834.7|Lycopene_cycl	IPR008671|Lycopene cyclase-type, FAD-binding; IPR013027|FAD-dependent pyridine nucleotide-disulphide oxidoreductase
268	Gh_D08G0272	681	518	1369	793	1207	2180	1848	1.03572	0.00374763	AT5G57560	Xyloglucan endotransglucosylase/hydrolase family protein	PF06955.7|XET_C; PF00722.16|Glyco_hydro_16	IPR000757|Glycoside hydrolase, family 16; IPR008263|Glycoside hydrolase, family 16, active site; IPR008264|Beta-glucanase; IPR010713|Xyloglucan endo-transglycosylase, C-terminal
269	Gh_D08G0472	31	49	50	49	0	0	0	-11.4305	8.7e-09	AT3G62730	0	PF13668.1|Ferritin_2	0
270	Gh_D08G0725	3	7	11	10	132	8	13	2.69714	0.00855701	AT1G03220	Eukaryotic aspartyl protease family protein	PF14543.1|TAXi_N; PF14541.1|TAXi_C	IPR001461|Peptidase A1
271	Gh_D08G1220	35	22	41	15	75	155	72	1.80785	0.00390154	AT4G23880	0	0	0
272	Gh_D08G1232	81	235	59	38	1309	138	71	2.25436	0.0043202	AT4G11070	WRKY family transcription factor	PF03106.10|WRKY	IPR003657|DNA-binding WRKY
273	Gh_D08G1279	251	168	230	180	507	898	369	1.4783	4.64e-05	AT3G61460	brassinosteroid-responsive RING-H2	PF13639.1|zf-RING_2	IPR001841|Zinc finger, RING-type; IPR011016|Zinc finger, RING-CH-type
274	Gh_D08G1335	56	51	87	63	551	56	80	1.81425	0.00657914	AT4G01950	glycerol-3-phosphate acyltransferase 3	PB001661|Pfam-B_1661; PF01553.16|Acyltransferase	IPR002123|Phospholipid/glycerol acyltransferase
275	Gh_D08G1893	119	199	80	232	11	0	14	-4.27661	2.36e-07	AT2G45550	cytochrome P450, family 76, subfamily C, polypeptide 4	PB001500|Pfam-B_1500; PF00067.17|p450	IPR001128|Cytochrome P450; IPR002401|Cytochrome P450, E-class, group I; IPR017972|Cytochrome P450, conserved site
276	Gh_D08G1896	6	22	14	11	0	0	0	-9.67507	0.000172839	AT2G45580	cytochrome P450, family 76, subfamily C, polypeptide 3	PB001500|Pfam-B_1500; PF00067.17|p450	IPR001128|Cytochrome P450
277	Gh_D08G2274	19	17	9	10	3	1	0	-3.42626	0.00656581	AT1G60690	NAD(P)-linked oxidoreductase superfamily protein	PF00248.16|Aldo_ket_red	IPR001395|Aldo/keto reductase; IPR020471|Aldo/keto reductase subgroup; IPR023210|NADP-dependent oxidoreductase domain
278	Gh_D08G2541	68	128	70	136	8	8	10	-3.56774	5.18e-07	AT2G19810	CCCH-type zinc finger family protein	PB016780|Pfam-B_16780	IPR000571|Zinc finger, CCCH-type
279	Gh_D08G2669	8	11	7	11	0	0	0	-9.16742	0.000468198	AT2G43000	NAC domain containing protein 42	PF02365.10|NAM	IPR003441|NAC domain
280	Gh_D08G2670	20	30	13	28	0	0	0	-10.4691	5.82e-06	AT2G43000	NAC domain containing protein 42	PF02365.10|NAM	IPR003441|NAC domain
281	Gh_D09G0075	896	1235	1103	1428	0	0	0	-16.139	5.05e-66	AT3G25810	Terpenoid cyclases/Protein prenyltransferases superfamily protein	PF03936.11|Terpene_synth_C; PF01397.16|Terpene_synth	IPR001906|Terpene synthase, N-terminal domain; IPR005630|Terpene synthase, metal-binding domain
282	Gh_D09G0240	1778	1641	1385	1460	3555	3207	3697	1.11764	0.000120913	AT3G28180	Cellulose-synthase-like C4	PF13641.1|Glyco_tranf_2_3; PB009408|Pfam-B_9408; PB005365|Pfam-B_5365; PB006231|Pfam-B_6231; PB015575|Pfam-B_15575; PB012062|Pfam-B_12062; PB010232|Pfam-B_10232	0
283	Gh_D09G0401	0	1	0	0	43	0	2	5.92283	0.00757471	AT5G51990	C-repeat-binding factor 4	PF00847.15|AP2	IPR001471|AP2/ERF domain
284	Gh_D09G0472	170	239	98	206	56	3	0	-3.22009	0.00185538	AT3G26300	cytochrome P450, family 71, subfamily B, polypeptide 34	PF14227.1|UBN2_2; PF00067.17|p450	IPR001128|Cytochrome P450; IPR002401|Cytochrome P450, E-class, group I; IPR017972|Cytochrome P450, conserved site
285	Gh_D09G0775	109	43	17	38	219	225	93	1.73209	0.00530606	AT2G25930	hydroxyproline-rich glycoprotein family protein	PB008053|Pfam-B_8053	0
286	Gh_D09G0921	76	44	2	24	0	0	0	-11.1721	2.11e-05	AT5G22500	fatty acid reductase 1	PF03015.14|Sterile; PF07993.7|NAD_binding_4	IPR013120|Male sterility, NAD-binding; IPR026055|Fatty acyl-CoA reductase
287	Gh_D09G1261	1	2	2	1	106	18	5	4.81661	8.54e-05	AT2G35930	plant U-box 23	PF04564.10|U-box	IPR003613|U box domain
288	Gh_D09G1511	385	672	1152	880	404	183	337	-1.34288	0.00104371	AT5G02790	Glutathione S-transferase family protein	PF13410.1|GST_C_2; PF13417.1|GST_N_3	IPR004045|Glutathione S-transferase, N-terminal; IPR017933|Glutathione S-transferase/chloride channel, C-terminal
289	Gh_D09G1520	510	1081	323	727	91	7	30	-3.99136	8.66e-09	AT3G09270	glutathione S-transferase TAU 8	PF13417.1|GST_N_3; PF00043.20|GST_C	IPR004045|Glutathione S-transferase, N-terminal; IPR004046|Glutathione S-transferase, C-terminal; IPR017933|Glutathione S-transferase/chloride channel, C-terminal
290	Gh_D09G1842	59	53	26	46	6	18	5	-2.30818	0.00701933	AT2G45550	cytochrome P450, family 76, subfamily C, polypeptide 4	PF00067.17|p450	IPR001128|Cytochrome P450; IPR002401|Cytochrome P450, E-class, group I; IPR017972|Cytochrome P450, conserved site
291	Gh_D09G1869	120	90	384	50	1231	475	163	1.95499	0.00221765	AT4G17500	ethylene responsive element binding factor 1	PF00847.15|AP2	IPR001471|AP2/ERF domain
292	Gh_D10G0228	10	14	11	19	0	2	0	-4.39232	0.00164969	AT4G36990	heat shock factor 4	PF00447.12|HSF_DNA-bind	IPR000232|Heat shock factor (HSF)-type, DNA-binding; IPR027725|Heat shock transcription factor family
293	Gh_D10G0280	44	28	43	35	5	8	9	-2.39855	0.0037953	AT2G42360	RING/U-box superfamily protein	PF13639.1|zf-RING_2	IPR001841|Zinc finger, RING-type
294	Gh_D10G0290	6	96	208	169	0	0	0	-12.8322	1.97e-09	AT4G18550	alpha/beta-Hydrolases superfamily protein	PF01764.20|Lipase_3; PB005128|Pfam-B_5128	IPR002921|Lipase, class 3
295	Gh_D10G0628	29	12	16	20	0	0	2	-4.90388	0.000364108	AT1G59870	ABC-2 and Plant PDR ABC-type transporter family protein	PB001749|Pfam-B_1749; PB003782|Pfam-B_3782; PB007462|Pfam-B_7462; PF14510.1|ABC_trans_N; PF00005.22|ABC_tran; PF01061.19|ABC2_membrane; PF08370.6|PDR_assoc; PB008196|Pfam-B_8196	IPR003439|ABC transporter-like; IPR003593|AAA+ ATPase domain; IPR013525|ABC-2 type transporter; IPR013581|Plant PDR ABC transporter associated
296	Gh_D10G1006	215	267	93	195	460	351	479	1.11384	0.00451365	AT3G06070	0	0	0
297	Gh_D10G1144	275	0	0	0	0	0	0	-12.0992	0.0050356	AT5G59320	lipid transfer protein 3	PF00234.17|Tryp_alpha_amyl	IPR000528|Plant lipid transfer protein/Par allergen; IPR016140|Bifunctional inhibitor/plant lipid transfer protein/seed storage helical domain
298	Gh_D10G1209	354	282	510	227	550	1104	519	1.05281	0.00458045	AT2G02960	RING/FYVE/PHD zinc finger superfamily protein	PF12906.2|RINGv; PF12428.3|DUF3675	IPR011016|Zinc finger, RING-CH-type; IPR022143|Protein of unknown function DUF3675
299	Gh_D10G1549	0	0	0	0	0	82	0	10.6853	0.00241919	AT1G62630	Disease resistance protein (CC-NBS-LRR class) family	PB011981|Pfam-B_11981; PF00931.17|NB-ARC; PB015722|Pfam-B_15722	IPR002182|NB-ARC
300	Gh_D10G1874	14	0	7	10	0	0	0	-8.91439	0.00838201	AT5G58380	SOS3-interacting protein 1	PF00069.20|Pkinase; PF03822.9|NAF	IPR000719|Protein kinase domain; IPR002290|Serine/threonine- / dual specificity protein kinase, catalytic domain; IPR004041|NAF domain; IPR008271|Serine/threonine-protein kinase, active site; IPR017441|Protein kinase, ATP binding site; IPR018451|NAF/FISL domain; IPR020635|Tyrosine-protein kinase, catalytic domain; IPR020636|Calcium/calmodulin-dependent/calcium-dependent protein kinase
301	Gh_D10G2036	462	697	470	400	119	334	211	-1.23395	0.00180407	AT3G61220	NAD(P)-binding Rossmann-fold superfamily protein	PB018634|Pfam-B_18634; PF00106.20|adh_short	IPR002198|Short-chain dehydrogenase/reductase SDR; IPR002347|Glucose/ribitol dehydrogenase
302	Gh_D10G2052	657	0	2	121	0	0	0	-13.5983	2.4e-05	AT4G35160	O-methyltransferase family protein	PF00891.13|Methyltransf_2; PB001273|Pfam-B_1273; PF08100.6|Dimerisation	IPR001077|O-methyltransferase, family 2; IPR012967|Plant methyltransferase dimerisation; IPR016461|Caffeate O-methyltransferase (COMT) family
303	Gh_D10G2205	242	129	8	76	29	24	16	-2.37041	0.00740404	AT4G01470	tonoplast intrinsic protein 1;3	PF00230.15|MIP	IPR000425|Major intrinsic protein; IPR022357|Major intrinsic protein, conserved site
304	Gh_D10G2213	20	28	16	29	0	0	0	-10.4993	3.7e-06	AT4G12320	cytochrome P450, family 706, subfamily A, polypeptide 6	PF00067.17|p450	IPR001128|Cytochrome P450; IPR002401|Cytochrome P450, E-class, group I; IPR017972|Cytochrome P450, conserved site
305	Gh_D10G2251	826	392	381	108	999	1522	1249	1.51438	0.00174414	AT2G39650	Protein of unknown function (DUF506)	PF04720.7|DUF506	IPR006502|Protein of unknown function DUF506, plant
306	Gh_D11G0085	0	5	0	0	172	0	2	5.5066	0.00513378	AT5G51990	C-repeat-binding factor 4	PF00847.15|AP2	IPR001471|AP2/ERF domain
307	Gh_D11G0279	208	102	282	48	372	292	574	1.34955	0.00648312	AT4G17090	chloroplast beta-amylase	PF01373.12|Glyco_hydro_14; PB009865|Pfam-B_9865	IPR001371|Glycoside hydrolase, family 14B, plant; IPR001554|Glycoside hydrolase, family 14; IPR018238|Glycoside hydrolase, family 14, conserved site
308	Gh_D11G0354	10	20	8	10	0	0	0	-9.55075	0.000197156	AT1G17750	PEP1 receptor 2	PB001569|Pfam-B_1569; PB012106|Pfam-B_12106; PB011516|Pfam-B_11516; PB005929|Pfam-B_5929; PF00560.28|LRR_1; PB001545|Pfam-B_1545; PB003458|Pfam-B_3458; PF00069.20|Pkinase; PB002346|Pfam-B_2346; PF13855.1|LRR_8; PF08263.7|LRRNT_2; PB000819|Pfam-B_819; PB002910|Pfam-B_2910; PB002673|Pfam-B_2673; PF13516.1|LRR_6	IPR000719|Protein kinase domain; IPR001611|Leucine-rich repeat; IPR002290|Serine/threonine- / dual specificity protein kinase, catalytic domain; IPR003591|Leucine-rich repeat, typical subtype; IPR008271|Serine/threonine-protein kinase, active site; IPR013210|Leucine-rich repeat-containing N-terminal, type 2; IPR017441|Protein kinase, ATP binding site; IPR020635|Tyrosine-protein kinase, catalytic …
309	Gh_D11G0411	118	249	273	161	335	284	688	1.09907	0.00729787	AT5G50915	basic helix-loop-helix (bHLH) DNA-binding superfamily protein	PF00010.21|HLH	IPR011598|Myc-type, basic helix-loop-helix (bHLH) domain
310	Gh_D11G0496	1	13	11	7	0	0	0	-8.94398	0.00308203	AT4G36990	heat shock factor 4	PB005800|Pfam-B_5800; PF00447.12|HSF_DNA-bind; PB002426|Pfam-B_2426	IPR000232|Heat shock factor (HSF)-type, DNA-binding; IPR027725|Heat shock transcription factor family
311	Gh_D11G1156	595	439	218	232	1228	791	513	1.13923	0.00675766	AT1G02660	alpha/beta-Hydrolases superfamily protein	PF01764.20|Lipase_3	IPR002921|Lipase, class 3
312	Gh_D11G1486	0	0	0	0	33	14	18	10.359	1.98e-06	AT3G24240	Leucine-rich repeat receptor-like protein kinase family protein	PB012106|Pfam-B_12106; PB011516|Pfam-B_11516; PB005929|Pfam-B_5929; PF00560.28|LRR_1; PF07714.12|Pkinase_Tyr; PB003458|Pfam-B_3458; PF08263.7|LRRNT_2; PB002673|Pfam-B_2673; PB002910|Pfam-B_2910	IPR000719|Protein kinase domain; IPR001245|Serine-threonine/tyrosine-protein kinase catalytic domain; IPR001611|Leucine-rich repeat; IPR002290|Serine/threonine- / dual specificity protein kinase, catalytic domain; IPR013210|Leucine-rich repeat-containing N-terminal, type 2; IPR020635|Tyrosine-protein kinase, catalytic domain
313	Gh_D11G1706	190	465	303	374	1500	334	560	1.23121	0.00737925	AT5G38710	Methylenetetrahydrofolate reductase family protein	PF01619.13|Pro_dh	IPR002872|Proline dehydrogenase; IPR015659|Proline oxidase
314	Gh_D11G1764	183	321	549	142	778	482	1059	1.3608	0.00165728	AT4G38660	Pathogenesis-related thaumatin superfamily protein	PF00314.12|Thaumatin	IPR001938|Thaumatin; IPR017949|Thaumatin, conserved site
315	Gh_D11G2110	0	0	0	0	4	1	10	8.24476	0.00615341	AT4G38070	basic helix-loop-helix (bHLH) DNA-binding superfamily protein	PB017089|Pfam-B_17089	IPR015898|G-protein gamma-like domain
316	Gh_D11G2138	8	9	7	26	80	60	44	2.2545	0.00306905	AT5G65340	Protein of unknown function, DUF617	PF04759.8|DUF617	IPR006460|Protein of unknown function DUF617, plant
317	Gh_D11G2156	92	139	198	216	0	0	0	-13.2772	1.62e-19	AT1G17840	white-brown complex homolog protein 11	PF01061.19|ABC2_membrane; PB010129|Pfam-B_10129	IPR013525|ABC-2 type transporter
318	Gh_D11G2411	39	244	218	133	639	1144	594	2.29995	2.04e-06	AT5G19770	tubulin alpha-3	PF00091.20|Tubulin; PF03953.12|Tubulin_C	IPR000217|Tubulin; IPR002452|Alpha tubulin; IPR003008|Tubulin/FtsZ, GTPase domain; IPR017975|Tubulin, conserved site; IPR018316|Tubulin/FtsZ, 2-layer sandwich domain
319	Gh_D11G2523	22	19	24	0	0	0	0	-9.96578	0.00128726	AT1G69550	disease resistance protein (TIR-NBS-LRR class)	PB006912|Pfam-B_6912; PB001389|Pfam-B_1389; PB009066|Pfam-B_9066; PF00931.17|NB-ARC	IPR000767|Disease resistance protein; IPR002182|NB-ARC
320	Gh_D11G2553	378	209	206	171	638	862	286	1.2629	0.002107	AT5G43700	AUX/IAA transcriptional regulator family protein	PF02309.11|AUX_IAA	IPR003311|AUX/IAA protein; IPR011525|Aux/IAA-ARF-dimerisation
321	Gh_D11G2603	6	111	4	46	0	1	0	-7.03067	0.000124942	AT1G60690	NAD(P)-linked oxidoreductase superfamily protein	PF00248.16|Aldo_ket_red	IPR001395|Aldo/keto reductase; IPR023210|NADP-dependent oxidoreductase domain
322	Gh_D11G2703	16	29	14	57	0	0	0	-10.8178	3.91e-06	AT3G05200	RING/U-box superfamily protein	PF13639.1|zf-RING_2	IPR001841|Zinc finger, RING-type
323	Gh_D11G2761	5	7	10	5	0	0	0	-8.69697	0.00177429	AT5G06570	alpha/beta-Hydrolases superfamily protein	PF07859.8|Abhydrolase_3	IPR002168|Lipase, GDXG, active site; IPR013094|Alpha/beta hydrolase fold-3
324	Gh_D11G2762	0	11	4	22	0	0	0	-9.16742	0.00811065	AT3G26040	HXXXD-type acyl-transferase family protein	PF02458.10|Transferase	IPR003480|Transferase
325	Gh_D11G2836	2743	1869	2770	1270	4223	5226	4531	1.07774	0.00110644	AT1G09460	Carbohydrate-binding X8 domain superfamily protein	PF07983.8|X8	IPR012946|X8
326	Gh_D11G2941	0	1	0	0	6	17	2	5.05889	0.00388176	AT4G27220	NB-ARC domain-containing disease resistance protein	PF13855.1|LRR_8; PB011981|Pfam-B_11981; PB015722|Pfam-B_15722	IPR001611|Leucine-rich repeat; IPR003591|Leucine-rich repeat, typical subtype
327	Gh_D11G3403	11	0	28	53	0	0	0	-10.464	0.000769085	AT5G23960	terpene synthase 21	PF03936.11|Terpene_synth_C; PF01397.16|Terpene_synth	IPR001906|Terpene synthase, N-terminal domain; IPR005630|Terpene synthase, metal-binding domain
328	Gh_D11G3404	0	0	149	394	0	0	0	-13.0267	0.000146985	AT1G70080	Terpenoid cyclases/Protein prenyltransferases superfamily protein	PF03936.11|Terpene_synth_C; PF01397.16|Terpene_synth	IPR001906|Terpene synthase, N-terminal domain; IPR005630|Terpene synthase, metal-binding domain
329	Gh_D12G0509	15	13	23	17	0	0	0	-10.0327	2.16e-05	AT1G66880	Protein kinase superfamily protein	PF00069.20|Pkinase; PB000663|Pfam-B_663; PF14380.1|WAK_assoc; PF13947.1|GUB_WAK_bind; PB003458|Pfam-B_3458	IPR000719|Protein kinase domain; IPR002290|Serine/threonine- / dual specificity protein kinase, catalytic domain; IPR008271|Serine/threonine-protein kinase, active site; IPR017441|Protein kinase, ATP binding site; IPR020635|Tyrosine-protein kinase, catalytic domain
330	Gh_D12G0942	10	6	4	38	0	0	0	-9.82575	0.000596597	AT2G45080	cyclin p3;1	PF08613.6|Cyclin	IPR013922|Cyclin PHO80-like
331	Gh_D12G1119	85	54	33	78	14	8	22	-2.13978	0.00424319	AT4G01070	UDP-Glycosyltransferase superfamily protein	PB000901|Pfam-B_901; PF00201.13|UDPGT; PB001111|Pfam-B_1111	IPR002213|UDP-glucuronosyl/UDP-glucosyltransferase
332	Gh_D12G1564	936	989	177	684	9	0	0	-7.89809	7.01e-19	AT1G05210	Transmembrane protein 97, predicted	PF10914.3|DUF2781	IPR016964|Transmembrane protein 6/97
333	Gh_D12G1623	92	60	254	37	460	281	195	1.49321	0.00740572	0	0	0	0
334	Gh_D12G1848	500	391	745	126	1644	1569	821	1.59129	0.000510417	AT3G57520	seed imbibition 2	PF05691.7|Raffinose_syn	IPR008811|Glycosyl hydrolases 36
335	Gh_D12G1951	94	120	68	69	8	23	2	-3.04043	0.000178911	AT5G51190	Integrase-type DNA-binding superfamily protein	PF00847.15|AP2	IPR001471|AP2/ERF domain
336	Gh_D12G2072	377	434	1139	236	1535	1072	1139	1.18666	0.00606828	AT4G17900	PLATZ transcription factor family protein	PF04640.9|PLATZ	IPR006734|Protein of unknown function DUF597
337	Gh_D12G2235	0	0	0	0	155	0	0	11.6165	0.000493855	AT4G25490	C-repeat/DRE binding factor 1	PF00847.15|AP2	IPR001471|AP2/ERF domain
338	Gh_D12G2347	47	131	207	68	342	409	215	1.49656	0.00196425	AT1G64660	methionine gamma-lyase	PF01053.15|Cys_Met_Meta_PP	IPR000277|Cys/Met metabolism, pyridoxal phosphate-dependent enzyme
339	Gh_D12G2522	37	85	23	51	0	0	0	-11.5781	2.47e-08	AT4G12320	cytochrome P450, family 706, subfamily A, polypeptide 6	PF00067.17|p450	IPR001128|Cytochrome P450; IPR002401|Cytochrome P450, E-class, group I; IPR017972|Cytochrome P450, conserved site
340	Gh_D12G2523	9	4	3	8	0	0	0	-8.55075	0.00393422	AT4G12320	cytochrome P450, family 706, subfamily A, polypeptide 6	PF00067.17|p450	IPR001128|Cytochrome P450; IPR002401|Cytochrome P450, E-class, group I; IPR017972|Cytochrome P450, conserved site
341	Gh_D12G2524	106	154	266	190	2	0	4	-6.51504	3.41e-16	AT4G12320	cytochrome P450, family 706, subfamily A, polypeptide 6	PF00067.17|p450	IPR001128|Cytochrome P450; IPR002401|Cytochrome P450, E-class, group I; IPR017972|Cytochrome P450, conserved site
342	Gh_D13G0118	2	5	4	10	0	0	0	-8.3443	0.00738497	AT2G35930	plant U-box 23	PB002632|Pfam-B_2632; PF04564.10|U-box	IPR003613|U box domain
343	Gh_D13G0268	4	13	10	12	0	0	0	-9.24079	0.000577804	AT1G14780	MAC/Perforin domain-containing protein	PF01823.14|MACPF; PB001128|Pfam-B_1128	IPR020864|Membrane attack complex component/perforin (MACPF) domain
344	Gh_D13G0315	13	19	4	33	0	1	0	-5.75154	0.000587492	AT2G16390	SNF2 domain-containing protein / helicase domain-containing protein	PB000915|Pfam-B_915; PF00176.18|SNF2_N; PF00271.26|Helicase_C	IPR000330|SNF2-related; IPR001650|Helicase, C-terminal; IPR014001|Helicase, superfamily 1/2, ATP-binding domain
345	Gh_D13G0415	4	9	32	35	4	0	0	-3.93369	0.00858989	AT4G34131	UDP-glucosyl transferase 73B3	PB013800|Pfam-B_13800; PB000088|Pfam-B_88; PB011947|Pfam-B_11947; PB011610|Pfam-B_11610	IPR002213|UDP-glucuronosyl/UDP-glucosyltransferase
346	Gh_D13G0496	48	11	1	8	0	0	0	-10.0735	0.00099678	0	0	PB008751|Pfam-B_8751	0
347	Gh_D13G0511	59	229	195	252	0	0	0	-13.4682	3.19e-18	0	0	PB008751|Pfam-B_8751	0
348	Gh_D13G0513	131	126	22	57	0	0	0	-12.3663	3.3e-10	0	0	PB008751|Pfam-B_8751	0
349	Gh_D13G0627	9	9	2	6	0	0	0	-8.67066	0.00312755	AT3G21880	B-box type zinc finger protein with CCT domain	PF06203.9|CCT; PB003422|Pfam-B_3422	IPR000315|Zinc finger, B-box; IPR010402|CCT domain
350	Gh_D13G1260	0	0	0	0	15	10	1	9.03159	0.00113644	AT3G56640	exocyst complex component sec15A	PB005983|Pfam-B_5983; PB006515|Pfam-B_6515; PB015893|Pfam-B_15893; PB002524|Pfam-B_2524; PF04091.7|Sec15	IPR007225|Exocyst complex subunit Sec15-like
351	Gh_D13G1407	467	44	0	31	0	0	0	-13.0743	7.14e-06	AT3G26310	cytochrome P450, family 71, subfamily B, polypeptide 35	PF00067.17|p450	IPR001128|Cytochrome P450; IPR002401|Cytochrome P450, E-class, group I; IPR017972|Cytochrome P450, conserved site
352	Gh_D13G1439	25	6	5	3	0	0	0	-9.26444	0.00195886	AT4G26790	GDSL-like Lipase/Acylhydrolase superfamily protein	PB001851|Pfam-B_1851; PF00657.17|Lipase_GDSL	IPR001087|Lipase, GDSL
353	Gh_D13G1687	0	8	21	17	0	0	0	-9.44605	0.0035679	AT3G03480	acetyl CoA:(Z)-3-hexen-1-ol acetyltransferase	PF02458.10|Transferase	IPR003480|Transferase
354	Gh_D13G1688	117	107	123	104	5	0	0	-6.1236	2.58e-11	AT5G17540	HXXXD-type acyl-transferase family protein	PF02458.10|Transferase	IPR003480|Transferase
355	Gh_D13G1689	58	114	71	108	22	0	3	-3.4245	0.000569691	AT5G17540	HXXXD-type acyl-transferase family protein	PF02458.10|Transferase	IPR003480|Transferase
356	Gh_D13G1716	30	21	20	16	2	0	0	-5.07682	0.000144695	AT1G69560	myb domain protein 105	PF13921.1|Myb_DNA-bind_6	IPR001005|SANT/Myb domain; IPR017930|Myb domain
357	Gh_D13G2116	195	102	21	24	0	0	0	-12.3967	8.98e-09	AT5G25180	cytochrome P450, family 71, subfamily B, polypeptide 14	PF00067.17|p450	IPR001128|Cytochrome P450; IPR002401|Cytochrome P450, E-class, group I; IPR017972|Cytochrome P450, conserved site
358	Gh_D13G2117	17	132	174	141	0	0	0	-12.7926	1.84e-11	AT4G24220	NAD(P)-binding Rossmann-fold superfamily protein	PB003753|Pfam-B_3753; PF13460.1|NAD_binding_10; PB006426|Pfam-B_6426; PB002303|Pfam-B_2303; PB016247|Pfam-B_16247	0
359	Gh_D13G2155	1047	600	115	280	63	0	59	-3.70542	0.000180062	AT1G52820	2-oxoglutarate (2OG) and Fe(II)-dependent oxygenase superfamily protein	PF03171.15|2OG-FeII_Oxy; PF14226.1|DIOX_N	IPR005123|Oxoglutarate/iron-dependent dioxygenase; IPR026992|Non-haem dioxygenase N-terminal domain
360	Gh_D13G2156	815	1293	1244	1253	0	0	0	-16.1179	1.25e-65	AT4G03070	2-oxoglutarate (2OG) and Fe(II)-dependent oxygenase superfamily protein	PF03171.15|2OG-FeII_Oxy; PF14226.1|DIOX_N	IPR005123|Oxoglutarate/iron-dependent dioxygenase; IPR026992|Non-haem dioxygenase N-terminal domain
361	Gh_D13G2157	842	1747	674	1401	3	0	0	-10.2413	9.04e-45	AT1G52820	2-oxoglutarate (2OG) and Fe(II)-dependent oxygenase superfamily protein	PF03171.15|2OG-FeII_Oxy; PF14226.1|DIOX_N	IPR005123|Oxoglutarate/iron-dependent dioxygenase; IPR026992|Non-haem dioxygenase N-terminal domain
362	Gh_D13G2158	1	90	34	93	0	0	0	-11.7228	6.09e-06	AT1G52820	2-oxoglutarate (2OG) and Fe(II)-dependent oxygenase superfamily protein	PF03171.15|2OG-FeII_Oxy; PF14226.1|DIOX_N	IPR005123|Oxoglutarate/iron-dependent dioxygenase; IPR026992|Non-haem dioxygenase N-terminal domain
363	Gh_D13G2191	6	11	16	7	1	0	0	-4.93664	0.00209772	AT1G76600	0	PF14009.1|DUF4228	IPR025322|Protein of unknown function DUF4228, plant
364	Gh_D13G2294	247	235	22	124	5	2	11	-4.76624	3.21e-07	AT4G15960	alpha/beta-Hydrolases superfamily protein	PF12697.2|Abhydrolase_6	IPR000639|Epoxide hydrolase-like
365	Gh_D13G2350	4	6	2	7	0	0	0	-8.22882	0.00878435	AT2G29730	UDP-glucosyl transferase 71D1	PF00201.13|UDPGT; PB000839|Pfam-B_839	IPR002213|UDP-glucuronosyl/UDP-glucosyltransferase
366	Gh_D13G2404	0	3	0	0	0	0	132	5.80916	0.00935061	AT3G20770	Ethylene insensitive 3 family protein	PF04873.8|EIN3	0
367	Gh_D13G2413	48	23	160	23	3	21	7	-2.627	0.00737314	0	0	0	0
368	Gh_Sca004907G01	24	26	0	4	0	0	0	-9.73556	0.00371197	AT5G23960	terpene synthase 21	PF03936.11|Terpene_synth_C; PF01397.16|Terpene_synth	IPR001906|Terpene synthase, N-terminal domain; IPR005630|Terpene synthase, metal-binding domain
369	Gh_Sca004937G04	0	12	20	10	0	0	0	-9.31628	0.00412074	AT5G02500	heat shock cognate protein 70-1	PF00012.15|HSP70	IPR013126|Heat shock protein 70 family; IPR018181|Heat shock protein 70, conserved site
370	Gh_Sca005194G01	6	19	25	8	0	0	0	-9.78953	0.000163822	AT5G43190	Galactose oxidase/kelch repeat superfamily protein	PF00646.28|F-box	IPR001810|F-box domain
371	Gh_Sca043669G01	9	50	19	32	0	0	0	-10.7356	6.77e-06	AT2G29260	NAD(P)-binding Rossmann-fold superfamily protein	PB002773|Pfam-B_2773; PB018348|Pfam-B_18348; PB003926|Pfam-B_3926; PF13561.1|adh_short_C2; PB003220|Pfam-B_3220	IPR002347|Glucose/ribitol dehydrogenase
372	Gh_Sca053338G01	60	84	19	57	0	0	0	-11.7492	8.75e-09	AT4G31950	cytochrome P450, family 82, subfamily C, polypeptide 3	PF00067.17|p450	IPR001128|Cytochrome P450; IPR002401|Cytochrome P450, E-class, group I; IPR017972|Cytochrome P450, conserved site

## Sheet: Table S2
	Table S2. GO classification of the identified DEGs.
	Accession	Name	GO Type	Input Gene Number	All Gene Number	P-value	Q-value
	GO:0055114	oxidation-reduction process	biological_process	64 (22.54%)	3,369 (7.56%)	5.3e-16	5.7e-15
	GO:0008152	metabolic process	biological_process	38 (13.38%)	1,965 (4.41%)	3.8e-10	2.9e-09
	GO:0042546	cell wall biogenesis	biological_process	5 (1.76%)	58 (0.13%)	1.9e-06	9.4e-06
	GO:0010411	xyloglucan metabolic process	biological_process	5 (1.76%)	61 (0.14%)	2.6e-06	1.1e-05
	GO:0006073	cellular glucan metabolic process	biological_process	5 (1.76%)	64 (0.14%)	3.5e-06	1.3e-05
	GO:0009607	response to biotic stimulus	biological_process	4 (1.41%)	93 (0.21%)	0.00033	0.00099
	GO:0006355	regulation of transcription, DNA-templated	biological_process	30 (10.56%)	2,671 (5.99%)	0.00098	0.0026
	GO:0006952	defense response	biological_process	4 (1.41%)	173 (0.39%)	0.0052	0.011
	GO:0030244	cellulose biosynthetic process	biological_process	3 (1.06%)	127 (0.28%)	0.009	0.018
	GO:0048046	apoplast	cellular_component	7 (2.46%)	135 (0.30%)	2.7e-06	1.1e-05
	GO:0005618	cell wall	cellular_component	6 (2.11%)	222 (0.50%)	0.00059	0.0017
	GO:0016705	oxidoreductase activity, acting on paired donors, with incorporation or reduction of molecular oxygen	molecular_function	39 (13.73%)	759 (1.70%)	1.2e-24	6.5e-23
	GO:0005506	iron ion binding	molecular_function	41 (14.44%)	951 (2.13%)	6.6e-23	1.8e-21
	GO:0020037	heme binding	molecular_function	42 (14.79%)	1,019 (2.29%)	1.1e-22	2e-21
	GO:0010333	terpene synthase activity	molecular_function	14 (4.93%)	94 (0.21%)	4.7e-17	6.3e-16
	GO:0016829	lyase activity	molecular_function	14 (4.93%)	115 (0.26%)	1.1e-15	9.6e-15
	GO:0004462	lactoylglutathione lyase activity	molecular_function	5 (1.76%)	20 (0.04%)	2.3e-09	1.5e-08
	GO:0000287	magnesium ion binding	molecular_function	14 (4.93%)	318 (0.71%)	2.7e-09	1.6e-08
	GO:0016758	transferase activity, transferring hexosyl groups	molecular_function	12 (4.23%)	335 (0.75%)	3e-07	1.6e-06
	GO:0016762	xyloglucan:xyloglucosyl transferase activity	molecular_function	5 (1.76%)	65 (0.15%)	3.8e-06	1.4e-05
	GO:0016491	oxidoreductase activity	molecular_function	28 (9.86%)	1,994 (4.47%)	3.5e-05	0.00012
	GO:0003700	transcription factor activity, sequence-specific DNA binding	molecular_function	21 (7.39%)	1,520 (3.41%)	0.00034	0.00099
	GO:0043565	sequence-specific DNA binding	molecular_function	13 (4.58%)	885 (1.99%)	0.0018	0.0046
	GO:0005507	copper ion binding	molecular_function	5 (1.76%)	220 (0.49%)	0.003	0.0072
	GO:0016760	cellulose synthase (UDP-forming) activity	molecular_function	3 (1.06%)	103 (0.23%)	0.0044	0.01
	GO:0016747	transferase activity, transferring acyl groups other than amino-acyl groups	molecular_function	6 (2.11%)	319 (0.72%)	0.0046	0.01
	GO:0050662	coenzyme binding	molecular_function	3 (1.06%)	111 (0.25%)	0.0057	0.012

## Sheet: Table S3
	Table S3. Differentially expressed TFs in glandless cotton compared with glanded cotton.
		Gene ID	Hai7124	TM-1	Coker201	P21	N3	Hai1	YZ-1	Annotation	VIGS vector
	1	Gh_A07G0112	0.0503012	0.447902	0.168667	0.571664	0.0442167	0	0.0375684	bHLH	TRV:bHLH
	2	Gh_A05G3255	1.64638	4.4174	5.89612	3.53051	0.125143	0.145643	0.189168	E2F	TRV:E2F
	3	Gh_D12G1951	9.76262	12.2778	7.14304	7.34336	0.899489	2.45823	0.258737	ERF	TRV:ERF
	4	Gh_A12G1784	6.89615	10.0489	2.14964	6.57334	0.40323	0.275415	0.174147	ERF	TRV:ERF
	5	Gh_D11G0496	0.0754236	0.970592	0.870044	0.570028	0.0689979	0	0.0592821	HSF	TRV:HSF
	6	Gh_D10G0228	1.06219	1.52988	1.24344	2.02571	0	0.267928	0.0885384	HSF	TRV:HSF
	7	Gh_D07G0770	0.253099	1.80807	1.05509	2.25666	0	0	0	MYB	TRV:CGP1
	8	Gh_A07G0703	0.767715	1.83979	1.0077	1.06309	0	0	0	MYB	TRV:CGP1
	9	Gh_D13G1716	1.911	1.39669	1.32945	1.09495	0.179848	0	0	MYB	TRV:MYB1
	10	Gh_D07G0044	1.0577	1.14315	1.73989	3.65942e-05	3.12997e-05	0.0042197	6.78236e-05	MYB	TRV:MYB2
	11	Gh_A06G1947	0.0568937	1.83353	3.33487	3.87771	0.244088	0	0.092333	NAC	TRV:NAC1
	12	Gh_D06G2096	0.820016	3.3655	8.36155	4.12472	0.811033	0.110768	0.314367	NAC	TRV:NAC1
	13	Gh_A08G2056	2.67306	7.08718	6.41266	8.29304	0	0	0	NAC	TRV:NAC2
	14	Gh_D08G2670	1.32581	1.95646	0.865933	1.85726	0	0	0	NAC	TRV:NAC2
	15	Gh_D08G2669	0.557236	0.781568	0.48157	0.752527	0	0	0	NAC	TRV:NAC2
	16	Gh_A06G1322	0.255713	1.05286	0.626444	0.791686	0	0	0	WRKY	TRV:WRKY1
	17	Gh_D06G1651	0.115831	0.390705	0.0872166	0.285072	0.0342285	0	0.0294082	WRKY	TRV:WRKY1
	18	Gh_D02G1493	0.450447	0.862954	1.6415	1.03087	0	0	0	WRKY	TRV:WRKY2
	19	Gh_D07G2328	2.06178	2.99606	2.20931	2.61703	0.675269	0.196277	0	WRKY	TRV:WRKY3
	20	Gh_D13G0627	0.447873	0.477269	0.115708	0.325794	0	0	0.0404624	ZF	TRV:ZF
	21	Gh_D08G2541	4.84103	8.83185	4.96934	9.63995	0.596666	0.620696	0.747322	ZF	TRV:ZF
	22	Gh_A04G0196	1.06005	0.494011	0.302806	0.000106896	1.781e-05	4.68814e-05	0.001195	GRAS	TRV:GRAS
	23	Gh_D07G2124	55.7635	49.0799	30.4932	24.1263	148.181	80.9052	52.4806	ARF
	24	Gh_A07G2154	29.0554	18.0163	10.5166	7.64311	65.054	35.7021	19.2805	ARF
	25	Gh_D11G2553	60.2009	33.1093	33.9934	28.6942	108.94	139.358	47.8034	ARF
	26	Gh_A11G1082	0.0733915	0.235155	0.0561597	0.118789	0.820417	0.753101	0.387024	ARF
	27	Gh_D11G0411	4.032	8.60653	9.34089	5.8187	12.293	9.72825	23.4417	bHLH
	28	Gh_D09G1869	10.1554	7.46915	32.6941	4.29867	107.321	40.2763	13.9706	ERF
	29	Gh_D01G0450	2.07943	7.41295	10.8678	2.52387	82.8142	4.00904	3.56695	ERF
	30	Gh_D13G2404	0.0013202	0.0817236	6.15973e-05	0.003572	2.24137e-05	1.99506e-05	3.58466	ERF
	31	Gh_D09G0401	0	0.192184	0	0	4.45369	0.0855483	0.254337	ERF
	32	Gh_D12G2235	0	0	0	0	13.6732	0	0	ERF
	33	Gh_D11G0085	0	0.613323	0	0	18.6226	0	0.267405	ERF
	34	Gh_A06G0917	19.0924	27.3289	45.3954	12.6059	155.349	35.4476	28.5871	WRKY
	35	Gh_D05G0600	9.23537	16.4187	9.99654	5.73964	94.635	5.26811	9.73666	WRKY
	36	Gh_A08G2417	1.32932	8.68512	2.22903	1.96424	58.5327	3.03816	2.14473	WRKY
	37	Gh_D08G1232	1.36842	5.49064	0.978541	0.80064	36.1674	2.95075	1.24355	WRKY
	38	Gh_A12G2121	0.433	0.349594	0.245461	0.172319	6.44159	0.582805	0.125196	WRKY
	39	Gh_D04G1177	0.176005	0.163041	0.066978	0	0.678006	2.52118	0.226099	WRKY
	40	Gh_A05G2921	6.35195	3.23155	15.5115	3.77367	31.0803	27.8546	21.3066	ZF
	41	Gh_D06G2201	69.942	111.828	174.453	70.1308	397.076	318.189	315.186	MYB
	42	Gh_D07G0513	2.2084e-05	1.00215e-05	3.743e-05	6.70716e-05	0.580333	1.23409	0.517357	NF-YC

## Sheet: Table S4
	Table S4. T-DNA insertion copies in T0 transgenic plants deduced by qPCR.
	Transgenic lines	AvCopyNPTIIn	SD	Estimated copy number
	R1	0.92	0.12	1
	R2	1.96	0.09	2
	R3	1.03	0.15	1
	R4	1.01	0.07	1
	R5	4.34	0.26	4
	R6	0.79	0.17	1
	R7	1.88	0.14	2
	R8	2.25	0.03	2
	R9	0.95	0.11	1
	R10	3.24	0.15	3
	R11	0.99	0.06	1
	R12	1.79	0.15	2
	R13	0.92	0.33	1
	R14	1.17	0.08	1
	R15	2.86	0.26	3
	M3O28 (Control)	2.12	0.14	2 (homozygous AA)
	* M3O28 is a homozygous line with single T-DNA insertion that used as positive control for qPCR amplification

## Sheet: Table S5
		Table S5. Separation ratio of T1 seeds of RNAi lines selected by kanamycin.
		RNAi lines	R1	R2	R3	R5	R8	R9	R10	R11	R12	R13	R15
		Kana resistance	75	91	78	96	92	70	92	73	94	78	95
		Kana non-resistance	20	6	18	0	7	29	4	22	6	20	2
		Separation ratio	3.7 : 1	15.2 : 1	4.3 : 1	96 : 0	13.1 : 1	2.4 : 1	23 : 1	3.3 : 1	15.7 : 1	3.9 : 1	47.5 : 1

## Sheet: Table S6
	Table S6. Primers used in this study.
	Primer name	F	R	Targets	Purpose
	bHLH-V	GGGATCCGTTTCGTGGCATTACGATCC	GGGGTACCGTGGATTCATCCCATCCATC	Gh_A07G0112	VIGS vector construction and qPCR
	E2F-V	GGGATCCGGATCGCAGGGAAGTTGTAA	GGGGTACCTTTTGATGACCCTGCAACTG	Gh_A05G3255	VIGS vector construction and qPCR
	ERF-V	GGGATCCGGAAACTCCACCACCCTTCT	GGGGTACCCTCCAGCAGGCTCACTCTCT	Gh_D12G1951/Gh_A12G1784	VIGS vector construction and qPCR
	HSF-V	GGGATCCGCGTCAGCTCAACACTTACG	GGGGTACCCACGGGTGGAATCATAGCTT	Gh_D11G0496/Gh_D10G0228	VIGS vector construction and qPCR
	MYB1-V	GGGATCCCATGTGATCACGGCTAGGAA	GGGGTACCAGCTCTTCCAACACCAAGGA	Gh_D13G1716	VIGS vector construction and qPCR
	MYB2-V	GGGATCCTGTTTATTACCACCGCGTCA	GGGGTACCATCAACTCCACAAGCCAACC	Gh_D07G0044	VIGS vector construction and qPCR
	NAC1-V	GGGATCCTGCTGGTAAAGGCACTAAA	GGGGTACCAACTGGCTTGAACTCATCG	Gh_A06G1947/Gh_D06G2096	VIGS vector construction and qPCR
	NAC2-V	GGGATCCAGCTCGTCGGGTTTTACCTT	GGGGTACCAGCAGCACCTTGTCTCGAAT	Gh_A08G2056/Gh_D08G2670/Gh_D08G2669	VIGS vector construction and qPCR
	WRKY1-V	GGGATCCCCACTTACGAAGGCAACCAT	GGGGTACCCGTGGCAGCACTTACTGTGT	Gh_A06G1322/Gh_D06G1651	VIGS vector construction and qPCR
	WRKY2-V	GGGATCCCTCATCGACGTCCTTGTCCT	GGGGTACCGCATGCCTTCGTAGGTTGTT	Gh_D02G1493	VIGS vector construction and qPCR
	WRKY3-V	GGGATCCCAGCAGCTCAATCATTACCG	GGGGTACCGGGAGTGTAAATCTGCATTTGA	Gh_D07G2328	VIGS vector construction and qPCR
	ZF-V	GGGATCCTGCTTCGTCTCCTGCTGTT	GGGGTACCTTTGTCCCGATGGTAATGC	Gh_D13G0627/Gh_D08G2541	VIGS vector construction and qPCR
	GRAS-V	GGGATCCACATGGTGGAAGGGTTGGTA	GGGGTACCCATCAAGCATGTCCCTTGTG	Gh_A04G0196	VIGS vector construction and qPCR
	CGP1-V	GGGATCCAACCCGAAATCTCATAAAC	GGGGTACCATTCATCATCATATTTTC	Gh_D07G0770/Gh_A07G0703	VIGS vector construction and qPCR
	CGP1-O	ATGGAGGGCTCATCTTTAAGAGT	CTATGGGTTAAACACATTCCAC	CGP1a/d	CGP1 CDS amplification
	CGP1-P	ACGATTTTAATAGTCTAGTG	ATAGAAGCTGTTATAACTAGC	CGP1a	CGP1 promoter amplification
	CGP1a-R	TCTCATAAACTAAAACCCAATACTAAGG	TTGTTGCTTGTTTCTGCACAGTC	CGP1a	qPCR
	CGP1d-R	AAAACCTAATACTAAGAAACAAGCAAC	TACCACGTTGTTGCTTGTTTCTTAG	CGP1d	qPCR
	CGP1a-V	GGGATCCAAGGTTATCAAGCCTCG	GGGGTACCTTCTACACGGTCGTTG	CGP1a	CGP1a VIGS vector construction
	CGP1-C1	CATCAAGTGCCTGCTAGAGCGTTTTAGAGCTAGAAAT	GCTCTAGCAGGCACTTGATGTGACCAATGTTGCTCC	CGP1a/d	CRISPR sgRNA1
	CGP1-C2	CCGGAAAAGCTGTAGACTAGTTTTAGAGCTAGAAAT	TAGTCTACAGCTTTTCCGGCAATCTCTTAGTCGACT	CGP1a/d	CRISPR sgRNA2
	CGP1-CR	ATGGAGGGCTCATCTTTAAGAGTT	CATGAATAACTGTAAGAATGGTTGAA	CGP1a	CRISPR mutant detection
	CAS9-R	TTCTTACGAAGGTGGTAGATAGTGG	CACCATTTACGAACGATAGCCAT	Cas9	RT-PCR
	WRKY	GCTGAATGTGAGGATTATGGTGCCA	TCAGAAGGATTTGTGCGGACTTGAACC	WRKY	qPCR
	HMGR	CACGTGTACTCCTCAACAACCCTAT	TCGGGAAAGGTGACGGCGTGGAGAG	HMGR	qPCR
	FPS	GCGGATCTCAGGTCAGCATTT	TCGGCAATCTAAACCAACAAGG	FPS	qPCR
	CAD	TACCATAACAACAATGATGCCGAG	TCCACCACCTACAAATCTCGCTTA	CAD	qPCR
	DH1	GCCGTAAACTTGGCTGTCTCC	GCTGGCGTGTGTCACTCTTGT	DH1	qPCR
	CYP82	AGGACGGTTGCTGGGAAGAG	CATCGGAGGAAAGGGACTGC	CYP82	qPCR
	CYP71	ATCCGTGCCATTGTTGCTC	ATTTGTCGGGTTCGTTCCAG	CYP71	qPCR
	2-ODD-1	TTGAGTTCCCAGCCATT	CATCCTCTCGGAGTTTAGT	2-ODD-1	qPCR
